# Supplementary material for: (R,S)-2′-Amino-6′-methyl-2,5′,5′-trioxo-6′H-spiro­[indoline-3,4′-pyrano[3,2-c][2,1]benzo­thia­zine]-3′-carbo­nitrile di­methyl­formamide monosolvate
Source: Acta Crystallogr Sect E Struct Rep Online. 2014 Jun 18;70(Pt 7):o786–7. doi: 10.1107/S1600536814013634 (PMC4120564; doi:10.1107/S1600536814013634)
Supplement: Supplementary file 1 [file e-70-0o786-sup1.cif]

##############################################################################
#                                                                            #
# This CIF contains the data in a paper accepted for publication in          #
# Acta Crystallographica Section E. It conforms to the requirements of       #
# Notes for Authors for Acta Crystallographica Section E, and has been       #
# peer reviewed under the auspices of the IUCr Commission on Journals.       #
#                                                                            #
# Full details of the Crystallographic Information File format               #
# are given in the paper "The Crystallographic Information File (CIF):       #
# a New Standard Archive File for Crystallography" by S. R. Hall, F. H.      #
# Allen and I. D. Brown [Acta Cryst. (1991), A47, 655-685].                  #
#                                                                            #
# The current version of the core CIF dictionary is obtainable from          #
# ftp://ftp.iucr.org/pub/cif_core.dic.                                       #
#                                                                            #
# Software is freely available for graphical display of the structure(s)     #
# in this CIF. For information consult the CIF software page                 #
# http://www.iucr.org/resources/cif/software.                                #
#                                                                            #
# This file may be used for bona fide research purposes within the           #
# scientific community so long as proper attribution is given to the journal # 
# article from which it was obtained.                                        #
#                                                                            #
##############################################################################
data_global
_journal_date_recd_electronic     2014-05-29
_journal_date_accepted     2014-06-11
_journal_name_full     'Acta Crystallographica, Section E'
_journal_year     2014
_journal_volume     70
_journal_issue      7
_journal_page_first     o786
_journal_page_last     o787
_journal_paper_category     QO
_journal_paper_doi     10.1107/S1600536814013634
_journal_coeditor_code     KP2471
_publ_contact_author_name     'Shishkina, S.V.'
_publ_contact_author_address
;
STC "Institute for Single Crystals"
National Academy of Sciences of Ukraine
60 Lenina ave.
Kharkiv 61001
Ukraine
;
_publ_contact_author_email     sveta@xray.isc.kharkov.com
_publ_contact_author_fax     '+(380) 572-340-93-39'
_publ_contact_author_phone     '+(380) 572-341-02-58'
_publ_section_title
;\
(<i>R</i>,<i>S</i>)-2'-Amino-6'-methyl-2,5',5'-trioxo-6'<i>H</i>-\
spiro[indoline-3,4'-pyrano[3,2-<i>c</i>][2,1]benzothiazine]-3'-carbonitrile
dimethylformamide monosolvate
;
loop_
    _publ_author_name
    _publ_author_address
    'Svitlana V. Shishkina'
;    STC "Institute for Single Crystals"
     National Academy of Sciences of Ukraine
     60 Lenina Ave.
     Kharkiv 61001
     Ukraine
;
    'Igor V. Ukrainets'
;    National University of Pharmacy
     4 Blyukhera St
     Kharkiv 61168
     Ukraine
;
    'Lidiya A. Petrushova'
;    National University of Pharmacy
     4 Blyukhera St
     Kharkiv 61168
     Ukraine
;
data_I
_database_code_depnum_ccdc_archive 'CCDC 1007876'
_chemical_name_systematic
;\
(<i>R</i>,<i>S</i>)-2'-Amino-6'-methyl-2,5',5'-trioxo-6'<i>H</i>-\
spiro[indoline-3,4'-pyrano[3,2-<i>c</i>][2,1]benzothiazine]-3'-carbonitrile
dimethylformamide monosolvate
;
_chemical_name_common     ?
_chemical_formula_moiety     'C20 H14 N4 O4 S, C3 H7 N O'
_chemical_formula_sum     'C23 H21 N5 O5 S'
_chemical_formula_iupac     'C20 H14 N4 O4 S, C3 H7 N O'
_chemical_formula_weight     479.51
_chemical_melting_point     ?
_chemical_melting_point_gt     437
_chemical_melting_point_lt     439
_symmetry_cell_setting     orthorhombic
_symmetry_space_group_name_H-M     'P b c a'
_symmetry_space_group_name_Hall     '-P 2ac 2ab'
loop_
    _symmetry_equiv_pos_as_xyz
    'x, y, z'
    '-x+1/2, -y, z+1/2'
    '-x, y+1/2, -z+1/2'
    'x+1/2, -y+1/2, -z'
    '-x, -y, -z'
    'x-1/2, y, -z-1/2'
    'x, -y-1/2, z-1/2'
    '-x-1/2, y-1/2, z'
_cell_length_a     17.2493(12)
_cell_length_b     9.6046(5)
_cell_length_c     27.7664(17)
_cell_angle_alpha     90.00
_cell_angle_beta     90.00
_cell_angle_gamma     90.00
_cell_volume     4600.1(5)
_cell_formula_units_Z     8
_cell_measurement_reflns_used     2361
_cell_measurement_theta_min     3.2
_cell_measurement_theta_max     21.6
_cell_measurement_temperature     293(2)
_exptl_crystal_description     stick
_exptl_crystal_colour     colourless
_exptl_crystal_size_max     0.30
_exptl_crystal_size_mid     0.02
_exptl_crystal_size_min     0.02
_exptl_crystal_density_diffrn     1.385
_exptl_crystal_density_meas     ?
_exptl_crystal_density_method     'not measured'
_exptl_crystal_F_000     2000
_exptl_absorpt_coefficient_mu     0.186
_exptl_absorpt_correction_type     multi-scan
_exptl_absorpt_process_details
;
(CrysAlis RED; Agilent, 2011)
;
_exptl_absorpt_correction_T_min     0.9463
_exptl_absorpt_correction_T_max     0.9963
_exptl_special_details
;
Absorption correction: CrysAlis RED, Agilent Technologies,
Version 1.171.36.24 (release 03-12-2012 CrysAlis171 .NET)
(compiled Dec  3 2012,18:21:49)
Empirical absorption correction using spherical harmonics,
implemented in SCALE3 ABSPACK scaling algorithm.
;
_diffrn_ambient_temperature     293(2)
_diffrn_radiation_type     MoK\a
_diffrn_radiation_wavelength     0.71073
_diffrn_radiation_source     'Enhance (Mo) X-ray Source'
_diffrn_radiation_monochromator     graphite
_diffrn_measurement_device_type     "Agilent Xcalibur"3"
_diffrn_measurement_method     '\w scans'
_diffrn_detector_area_resol_mean     16.1827
_diffrn_reflns_number     30060
_diffrn_reflns_av_R_equivalents     0.0340
_diffrn_reflns_av_sigmaI/netI     0.0875
_diffrn_reflns_theta_min     2.84
_diffrn_reflns_theta_max     24.99
_diffrn_reflns_theta_full     24.99
_diffrn_measured_fraction_theta_max     0.999
_diffrn_measured_fraction_theta_full     0.999
_diffrn_reflns_limit_h_min     -20
_diffrn_reflns_limit_h_max     17
_diffrn_reflns_limit_k_min     -11
_diffrn_reflns_limit_k_max     11
_diffrn_reflns_limit_l_min     -33
_diffrn_reflns_limit_l_max     33
_diffrn_standards_number     ?
_diffrn_standards_interval_count     ?
_diffrn_standards_interval_time     ?
_diffrn_standards_decay_%     ?
_refine_special_details
;
Refinement of <i>F</i>^2^ against ALL reflections. The weighted <i>R</i>-factor
<i>wR</i> and goodness of fit <i>S</i> are based on <i>F</i>^2^, conventional
<i>R</i>-factors <i>R</i> are based on <i>F</i>, with <i>F</i> set to zero for
negative <i>F</i>^2^. The threshold expression of <i>F</i>^2^ >
\s(<i>F</i>^2^) is used only for calculating <i>R</i>-factors(gt) <i>etc</i>.
and is not relevant to the choice of reflections for refinement.
<i>R</i>-factors based on <i>F</i>^2^ are statistically about twice as large
as those based on <i>F</i>, and <i>R</i>- factors based on ALL data will be
even larger.
;
_reflns_number_total     4049
_reflns_number_gt     2147
_reflns_threshold_expression     I>2sigma(I)
_refine_ls_structure_factor_coef     Fsqd
_refine_ls_matrix_type     full
_refine_ls_R_factor_all     0.1483
_refine_ls_R_factor_gt     0.0717
_refine_ls_wR_factor_gt     0.1661
_refine_ls_wR_factor_ref     0.1943
_refine_ls_goodness_of_fit_ref     0.993
_refine_ls_restrained_S_all     0.993
_refine_ls_number_reflns     4049
_refine_ls_number_parameters     323
_refine_ls_number_restraints     0
_refine_ls_hydrogen_treatment     mixed
_refine_ls_weighting_scheme     calc
_refine_ls_weighting_details
         'calc w=1/[\s^2^(Fo^2^)+(0.0901P)^2^+0.0000P] where P=(Fo^2^+2Fc^2^)/3'
_atom_sites_solution_hydrogens     difmap
_atom_sites_solution_primary     direct
_atom_sites_solution_secondary     difmap
_refine_ls_shift/su_max     0.000
_refine_ls_shift/su_mean     0.000
_refine_diff_density_max     0.437
_refine_diff_density_min     -0.268
_refine_ls_extinction_method     none
_refine_ls_extinction_coef     ?
loop_
    _atom_type_symbol
    _atom_type_description
    _atom_type_scat_dispersion_real
    _atom_type_scat_dispersion_imag
    _atom_type_scat_source
    'C' 'C' 0.0033 0.0016
                         'International Tables Vol C Tables 4.2.6.8 and 6.1.1.4'
    'H' 'H' 0.0000 0.0000
                         'International Tables Vol C Tables 4.2.6.8 and 6.1.1.4'
    'N' 'N' 0.0061 0.0033
                         'International Tables Vol C Tables 4.2.6.8 and 6.1.1.4'
    'O' 'O' 0.0106 0.0060
                         'International Tables Vol C Tables 4.2.6.8 and 6.1.1.4'
    'S' 'S' 0.1246 0.1234
                         'International Tables Vol C Tables 4.2.6.8 and 6.1.1.4'
_computing_data_collection
;
CrysAlis CCD (Agilent, 2011)
;
_computing_cell_refinement
;
CrysAlis RED (Agilent, 2011)
;
_computing_data_reduction
;
CrysAlis RED (Agilent, 2011)
;
_computing_structure_solution     'SHELXTL (Sheldrick, 2008)'
_computing_structure_refinement     'SHELXTL (Sheldrick, 2008)'
_computing_molecular_graphics     'XP in SHELXTL (Sheldrick, 2008)'
_computing_publication_material     'SHELXTL (Sheldrick, 2008)'
loop_
    _atom_site_type_symbol
    _atom_site_label
    _atom_site_fract_x
    _atom_site_fract_y
    _atom_site_fract_z
    _atom_site_U_iso_or_equiv
    _atom_site_adp_type
    _atom_site_calc_flag
    _atom_site_refinement_flags
    _atom_site_occupancy
    _atom_site_symmetry_multiplicity
    _atom_site_disorder_assembly
    _atom_site_disorder_group
    S S1 0.37888(7) 0.59466(11) 0.64282(4) 0.0534(4) Uani d . 1 1 . .
    O O1 0.58546(17) 0.4943(3) 0.59913(12) 0.0611(9) Uani d . 1 1 . .
    O O2 0.41460(16) 0.4674(3) 0.51036(9) 0.0464(7) Uani d . 1 1 . .
    O O3 0.30029(19) 0.5566(3) 0.65291(13) 0.0712(10) Uani d . 1 1 . .
    O O4 0.4331(2) 0.5859(3) 0.68127(12) 0.0748(10) Uani d . 1 1 . .
    O O5 0.1982(3) 0.3611(7) 0.7857(2) 0.157(2) Uani d . 1 1 . .
    N N1 0.5617(3) 0.3404(4) 0.66047(15) 0.0579(11) Uani d . 1 1 . .
    H H1N 0.605(3) 0.330(5) 0.6722(19) 0.073(18) Uiso d . 1 1 . .
    N N2 0.3820(2) 0.7522(3) 0.62123(14) 0.0569(10) Uani d . 1 1 . .
    N N3 0.4424(2) 0.2711(5) 0.47288(15) 0.0554(11) Uani d . 1 1 . .
    H H3NB 0.457(2) 0.189(4) 0.4712(15) 0.048(14) Uiso d . 1 1 . .
    H H3NA 0.434(2) 0.322(4) 0.4479(17) 0.057(15) Uiso d . 1 1 . .
    N N4 0.5120(2) 0.0310(4) 0.56205(14) 0.0653(12) Uani d . 1 1 . .
    N N5 0.3135(3) 0.3806(7) 0.8231(3) 0.1135(19) Uani d . 1 1 . .
    C C1 0.5437(2) 0.4109(4) 0.62037(16) 0.0475(11) Uani d . 1 1 . .
    C C2 0.4597(2) 0.3692(4) 0.60525(15) 0.0414(10) Uani d . 1 1 . .
    C C3 0.4343(3) 0.2863(4) 0.64885(15) 0.0448(11) Uani d . 1 1 . .
    C C4 0.3633(3) 0.2320(4) 0.66055(17) 0.0527(12) Uani d . 1 1 . .
    H H4 0.3212 0.2404 0.6398 0.063 Uiso calc R 1 1 . .
    C C5 0.3562(3) 0.1631(4) 0.70495(19) 0.0661(14) Uani d . 1 1 . .
    H H5 0.3082 0.1289 0.7146 0.079 Uiso calc R 1 1 . .
    C C6 0.4193(4) 0.1461(5) 0.73416(17) 0.0686(14) Uani d . 1 1 . .
    H H6 0.4136 0.0968 0.7628 0.082 Uiso calc R 1 1 . .
    C C7 0.4917(3) 0.2001(5) 0.72248(17) 0.0669(14) Uani d . 1 1 . .
    H H7 0.5344 0.1891 0.7426 0.080 Uiso calc R 1 1 . .
    C C8 0.4966(3) 0.2713(4) 0.67924(16) 0.0498(11) Uani d . 1 1 . .
    C C9 0.4128(2) 0.4982(4) 0.59449(15) 0.0394(10) Uani d . 1 1 . .
    C C10 0.3533(2) 0.7780(4) 0.57434(18) 0.0504(11) Uani d . 1 1 . .
    C C11 0.3224(3) 0.9077(4) 0.5625(2) 0.0643(14) Uani d . 1 1 . .
    H H11 0.3168 0.9758 0.5861 0.077 Uiso calc R 1 1 . .
    C C12 0.3004(3) 0.9344(5) 0.5162(2) 0.0743(16) Uani d . 1 1 . .
    H H12 0.2806 1.0216 0.5084 0.089 Uiso calc R 1 1 . .
    C C13 0.3070(3) 0.8350(5) 0.4807(2) 0.0685(14) Uani d . 1 1 . .
    H H13 0.2911 0.8548 0.4495 0.082 Uiso calc R 1 1 . .
    C C14 0.3368(2) 0.7075(4) 0.49171(17) 0.0511(11) Uani d . 1 1 . .
    H H14 0.3412 0.6405 0.4677 0.061 Uiso calc R 1 1 . .
    C C15 0.3609(2) 0.6756(4) 0.53878(16) 0.0444(11) Uani d . 1 1 . .
    C C16 0.3960(2) 0.5445(4) 0.55022(15) 0.0394(10) Uani d . 1 1 . .
    C C17 0.4408(2) 0.3341(4) 0.51557(15) 0.0415(10) Uani d . 1 1 . .
    C C18 0.4615(2) 0.2827(4) 0.55921(15) 0.0404(10) Uani d . 1 1 . .
    C C19 0.4899(2) 0.1437(4) 0.56126(15) 0.0459(11) Uani d . 1 1 . .
    C C20 0.3838(3) 0.8663(4) 0.65669(18) 0.0827(18) Uani d . 1 1 . .
    H H20C 0.3317 0.8908 0.6655 0.124 Uiso calc R 1 1 . .
    H H20B 0.4091 0.9458 0.6429 0.124 Uiso calc R 1 1 . .
    H H20A 0.4116 0.8367 0.6848 0.124 Uiso calc R 1 1 . .
    C C21 0.2672(5) 0.3931(5) 0.7875(2) 0.133(3) Uani d R 1 1 . .
    H H21 0.2881 0.4311 0.7595 0.159 Uiso calc R 1 1 . .
    C C22 0.3923(5) 0.4117(12) 0.8231(5) 0.251(8) Uani d . 1 1 . .
    H H22A 0.4055 0.4587 0.7938 0.376 Uiso calc R 1 1 . .
    H H22B 0.4216 0.3270 0.8256 0.376 Uiso calc R 1 1 . .
    H H22C 0.4040 0.4707 0.8501 0.376 Uiso calc R 1 1 . .
    C C23 0.2835(7) 0.3142(14) 0.8647(5) 0.259(7) Uani d . 1 1 . .
    H H23A 0.2449 0.2474 0.8553 0.389 Uiso calc R 1 1 . .
    H H23B 0.2605 0.3825 0.8855 0.389 Uiso calc R 1 1 . .
    H H23C 0.3248 0.2676 0.8814 0.389 Uiso calc R 1 1 . .
loop_
    _atom_site_aniso_label
    _atom_site_aniso_U_11
    _atom_site_aniso_U_22
    _atom_site_aniso_U_33
    _atom_site_aniso_U_12
    _atom_site_aniso_U_13
    _atom_site_aniso_U_23
    S1 0.0699(9) 0.0464(7) 0.0440(7) 0.0084(6) -0.0028(6) -0.0073(5)
    O1 0.054(2) 0.072(2) 0.057(2) -0.0097(16) -0.0099(17) 0.0087(17)
    O2 0.065(2) 0.0423(15) 0.0317(16) 0.0125(13) -0.0046(14) 0.0015(13)
    O3 0.065(2) 0.071(2) 0.077(3) 0.0050(17) 0.0236(19) -0.0025(17)
    O4 0.102(3) 0.066(2) 0.056(2) 0.0198(18) -0.034(2) -0.0182(17)
    O5 0.067(3) 0.285(7) 0.118(5) 0.007(4) 0.030(3) -0.012(4)
    N1 0.048(3) 0.073(3) 0.053(3) 0.004(2) -0.012(2) 0.012(2)
    N2 0.070(3) 0.041(2) 0.060(3) 0.0093(18) -0.009(2) -0.0175(18)
    N3 0.083(3) 0.046(2) 0.037(3) 0.013(2) -0.006(2) -0.004(2)
    N4 0.086(3) 0.051(2) 0.059(3) 0.017(2) -0.001(2) 0.002(2)
    N5 0.074(4) 0.165(5) 0.102(5) -0.014(4) 0.002(4) -0.012(4)
    C1 0.049(3) 0.050(3) 0.044(3) 0.005(2) -0.005(2) -0.001(2)
    C2 0.041(3) 0.043(2) 0.040(3) 0.0064(18) -0.002(2) 0.0000(18)
    C3 0.053(3) 0.040(2) 0.041(3) 0.005(2) -0.002(2) -0.0063(19)
    C4 0.066(3) 0.038(2) 0.054(3) -0.003(2) 0.004(3) -0.007(2)
    C5 0.086(4) 0.057(3) 0.055(3) -0.009(3) 0.007(3) 0.001(3)
    C6 0.104(4) 0.067(3) 0.035(3) -0.007(3) 0.001(3) 0.008(2)
    C7 0.088(4) 0.068(3) 0.044(3) -0.002(3) -0.010(3) 0.010(2)
    C8 0.055(3) 0.051(2) 0.043(3) 0.006(2) -0.007(2) 0.006(2)
    C9 0.039(2) 0.039(2) 0.040(2) 0.0001(18) -0.002(2) -0.0038(19)
    C10 0.045(3) 0.043(2) 0.063(3) 0.0048(19) 0.001(2) -0.001(2)
    C11 0.069(3) 0.049(3) 0.074(4) 0.017(2) 0.002(3) -0.001(3)
    C12 0.075(4) 0.058(3) 0.090(5) 0.028(3) 0.007(3) 0.016(3)
    C13 0.066(3) 0.067(3) 0.072(4) 0.020(3) -0.008(3) 0.020(3)
    C14 0.050(3) 0.053(3) 0.051(3) 0.009(2) 0.000(2) 0.006(2)
    C15 0.039(3) 0.043(2) 0.050(3) 0.0034(18) 0.001(2) 0.003(2)
    C16 0.038(2) 0.040(2) 0.040(3) 0.0008(17) -0.002(2) -0.0032(19)
    C17 0.047(3) 0.039(2) 0.039(3) 0.0045(18) -0.001(2) -0.001(2)
    C18 0.043(2) 0.034(2) 0.044(3) 0.0069(17) 0.000(2) -0.0010(18)
    C19 0.051(3) 0.051(3) 0.035(3) 0.002(2) 0.002(2) 0.000(2)
    C20 0.115(5) 0.053(3) 0.081(4) 0.005(3) -0.012(3) -0.025(3)
    C21 0.104(7) 0.184(8) 0.110(7) 0.023(6) 0.044(6) -0.010(6)
    C22 0.105(7) 0.364(17) 0.284(16) -0.088(9) 0.044(8) -0.183(13)
    C23 0.178(11) 0.392(19) 0.207(14) 0.006(11) 0.028(10) 0.131(13)
_geom_special_details
;
All e.s.d.'s (except the e.s.d. in the dihedral angle between two l.s. planes)
are estimated using the full covariance matrix. The cell e.s.d.'s are taken
into account individually in the estimation of e.s.d.'s in distances, angles
and torsion angles; correlations between e.s.d.'s in cell parameters are only
used when they are defined by crystal symmetry. An approximate (isotropic)
treatment of cell e.s.d.'s is used for estimating e.s.d.'s involving l.s.
planes.
;
loop_
    _geom_bond_atom_site_label_1
    _geom_bond_atom_site_label_2
    _geom_bond_site_symmetry_2
    _geom_bond_distance
    _geom_bond_publ_flag
    S1 O4 . 1.422(3) ?
    S1 O3 . 1.432(3) ?
    S1 N2 . 1.628(4) ?
    S1 C9 . 1.732(4) ?
    O1 C1 . 1.228(5) ?
    O2 C17 . 1.366(4) ?
    O2 C16 . 1.370(5) ?
    O5 C21 . 1.231(8) ?
    N1 C1 . 1.339(6) ?
    N1 C8 . 1.404(6) ?
    N2 C10 . 1.415(6) ?
    N2 C20 . 1.474(5) ?
    N3 C17 . 1.331(5) ?
    N4 C19 . 1.148(5) ?
    N5 C21 . 1.277(8) ?
    N5 C22 . 1.391(9) ?
    N5 C23 . 1.417(11) ?
    C1 C2 . 1.560(6) ?
    C2 C9 . 1.510(5) ?
    C2 C3 . 1.514(6) ?
    C2 C18 . 1.525(6) ?
    C3 C4 . 1.370(6) ?
    C3 C8 . 1.374(6) ?
    C4 C5 . 1.404(6) ?
    C5 C6 . 1.367(7) ?
    C6 C7 . 1.390(7) ?
    C7 C8 . 1.384(6) ?
    C9 C16 . 1.339(5) ?
    C10 C11 . 1.394(6) ?
    C10 C15 . 1.400(6) ?
    C11 C12 . 1.365(7) ?
    C12 C13 . 1.375(7) ?
    C13 C14 . 1.363(6) ?
    C14 C15 . 1.406(6) ?
    C15 C16 . 1.432(5) ?
    C17 C18 . 1.357(6) ?
    C18 C19 . 1.423(6) ?
loop_
    _geom_angle_atom_site_label_1
    _geom_angle_atom_site_label_2
    _geom_angle_atom_site_label_3
    _geom_angle_site_symmetry_1
    _geom_angle_site_symmetry_3
    _geom_angle
    _geom_angle_publ_flag
    O4 S1 O3 . . 117.4(2) ?
    O4 S1 N2 . . 108.0(2) ?
    O3 S1 N2 . . 109.9(2) ?
    O4 S1 C9 . . 109.15(19) ?
    O3 S1 C9 . . 109.5(2) ?
    N2 S1 C9 . . 101.58(19) ?
    C17 O2 C16 . . 119.9(3) ?
    C1 N1 C8 . . 111.3(4) ?
    C10 N2 C20 . . 119.5(4) ?
    C10 N2 S1 . . 119.3(3) ?
    C20 N2 S1 . . 116.5(3) ?
    C21 N5 C22 . . 126.3(9) ?
    C21 N5 C23 . . 116.4(7) ?
    C22 N5 C23 . . 116.9(10) ?
    O1 C1 N1 . . 126.4(4) ?
    O1 C1 C2 . . 125.6(4) ?
    N1 C1 C2 . . 108.0(4) ?
    C9 C2 C3 . . 115.7(3) ?
    C9 C2 C18 . . 107.0(3) ?
    C3 C2 C18 . . 112.9(3) ?
    C9 C2 C1 . . 110.0(3) ?
    C3 C2 C1 . . 100.9(3) ?
    C18 C2 C1 . . 110.3(3) ?
    C4 C3 C8 . . 120.9(4) ?
    C4 C3 C2 . . 130.5(4) ?
    C8 C3 C2 . . 108.6(4) ?
    C3 C4 C5 . . 117.7(5) ?
    C6 C5 C4 . . 120.5(5) ?
    C5 C6 C7 . . 122.1(5) ?
    C8 C7 C6 . . 116.2(5) ?
    C3 C8 C7 . . 122.5(5) ?
    C3 C8 N1 . . 110.3(4) ?
    C7 C8 N1 . . 127.2(5) ?
    C16 C9 C2 . . 124.8(4) ?
    C16 C9 S1 . . 117.4(3) ?
    C2 C9 S1 . . 117.8(3) ?
    C11 C10 C15 . . 119.9(5) ?
    C11 C10 N2 . . 120.5(4) ?
    C15 C10 N2 . . 119.5(4) ?
    C12 C11 C10 . . 119.7(5) ?
    C11 C12 C13 . . 121.4(4) ?
    C14 C13 C12 . . 119.7(5) ?
    C13 C14 C15 . . 121.0(4) ?
    C10 C15 C14 . . 118.3(4) ?
    C10 C15 C16 . . 120.1(4) ?
    C14 C15 C16 . . 121.5(4) ?
    C9 C16 O2 . . 120.8(3) ?
    C9 C16 C15 . . 126.0(4) ?
    O2 C16 C15 . . 113.3(3) ?
    N3 C17 C18 . . 128.6(4) ?
    N3 C17 O2 . . 109.8(4) ?
    C18 C17 O2 . . 121.5(4) ?
    C17 C18 C19 . . 117.9(4) ?
    C17 C18 C2 . . 123.0(3) ?
    C19 C18 C2 . . 119.0(3) ?
    N4 C19 C18 . . 178.5(5) ?
    O5 C21 N5 . . 127.8(6) ?
loop_
    _geom_torsion_atom_site_label_1
    _geom_torsion_atom_site_label_2
    _geom_torsion_atom_site_label_3
    _geom_torsion_atom_site_label_4
    _geom_torsion_site_symmetry_1
    _geom_torsion_site_symmetry_2
    _geom_torsion_site_symmetry_3
    _geom_torsion_site_symmetry_4
    _geom_torsion
    _geom_torsion_publ_flag
    O4 S1 N2 C10 . . . . 160.2(3) ?
    O3 S1 N2 C10 . . . . -70.5(4) ?
    C9 S1 N2 C10 . . . . 45.4(4) ?
    O4 S1 N2 C20 . . . . -44.3(4) ?
    O3 S1 N2 C20 . . . . 85.0(4) ?
    C9 S1 N2 C20 . . . . -159.1(3) ?
    C8 N1 C1 O1 . . . . 170.6(4) ?
    C8 N1 C1 C2 . . . . -9.1(5) ?
    O1 C1 C2 C9 . . . . -47.7(5) ?
    N1 C1 C2 C9 . . . . 132.0(4) ?
    O1 C1 C2 C3 . . . . -170.4(4) ?
    N1 C1 C2 C3 . . . . 9.3(4) ?
    O1 C1 C2 C18 . . . . 70.0(5) ?
    N1 C1 C2 C18 . . . . -110.3(4) ?
    C9 C2 C3 C4 . . . . 54.1(6) ?
    C18 C2 C3 C4 . . . . -69.7(5) ?
    C1 C2 C3 C4 . . . . 172.7(4) ?
    C9 C2 C3 C8 . . . . -124.9(4) ?
    C18 C2 C3 C8 . . . . 111.3(4) ?
    C1 C2 C3 C8 . . . . -6.4(4) ?
    C8 C3 C4 C5 . . . . 1.2(6) ?
    C2 C3 C4 C5 . . . . -177.7(4) ?
    C3 C4 C5 C6 . . . . -2.9(7) ?
    C4 C5 C6 C7 . . . . 2.7(7) ?
    C5 C6 C7 C8 . . . . -0.6(7) ?
    C4 C3 C8 C7 . . . . 0.8(6) ?
    C2 C3 C8 C7 . . . . 179.9(4) ?
    C4 C3 C8 N1 . . . . -177.5(4) ?
    C2 C3 C8 N1 . . . . 1.6(5) ?
    C6 C7 C8 C3 . . . . -1.1(7) ?
    C6 C7 C8 N1 . . . . 176.9(4) ?
    C1 N1 C8 C3 . . . . 5.0(5) ?
    C1 N1 C8 C7 . . . . -173.2(4) ?
    C3 C2 C9 C16 . . . . -144.0(4) ?
    C18 C2 C9 C16 . . . . -17.2(5) ?
    C1 C2 C9 C16 . . . . 102.6(5) ?
    C3 C2 C9 S1 . . . . 36.8(4) ?
    C18 C2 C9 S1 . . . . 163.6(3) ?
    C1 C2 C9 S1 . . . . -76.7(4) ?
    O4 S1 C9 C16 . . . . -146.6(3) ?
    O3 S1 C9 C16 . . . . 83.5(3) ?
    N2 S1 C9 C16 . . . . -32.7(4) ?
    O4 S1 C9 C2 . . . . 32.7(3) ?
    O3 S1 C9 C2 . . . . -97.2(3) ?
    N2 S1 C9 C2 . . . . 146.6(3) ?
    C20 N2 C10 C11 . . . . -3.9(6) ?
    S1 N2 C10 C11 . . . . 150.8(3) ?
    C20 N2 C10 C15 . . . . 171.6(4) ?
    S1 N2 C10 C15 . . . . -33.6(5) ?
    C15 C10 C11 C12 . . . . -0.5(7) ?
    N2 C10 C11 C12 . . . . 175.0(5) ?
    C10 C11 C12 C13 . . . . 0.9(8) ?
    C11 C12 C13 C14 . . . . -0.7(8) ?
    C12 C13 C14 C15 . . . . 0.1(7) ?
    C11 C10 C15 C14 . . . . -0.1(6) ?
    N2 C10 C15 C14 . . . . -175.6(4) ?
    C11 C10 C15 C16 . . . . 177.1(4) ?
    N2 C10 C15 C16 . . . . 1.5(6) ?
    C13 C14 C15 C10 . . . . 0.3(7) ?
    C13 C14 C15 C16 . . . . -176.8(4) ?
    C2 C9 C16 O2 . . . . 6.7(6) ?
    S1 C9 C16 O2 . . . . -174.0(3) ?
    C2 C9 C16 C15 . . . . -170.9(4) ?
    S1 C9 C16 C15 . . . . 8.4(6) ?
    C17 O2 C16 C9 . . . . 9.0(5) ?
    C17 O2 C16 C15 . . . . -173.1(3) ?
    C10 C15 C16 C9 . . . . 11.0(6) ?
    C14 C15 C16 C9 . . . . -171.9(4) ?
    C10 C15 C16 O2 . . . . -166.7(4) ?
    C14 C15 C16 O2 . . . . 10.3(5) ?
    C16 O2 C17 N3 . . . . 169.2(4) ?
    C16 O2 C17 C18 . . . . -11.4(6) ?
    N3 C17 C18 C19 . . . . 0.8(7) ?
    O2 C17 C18 C19 . . . . -178.6(3) ?
    N3 C17 C18 C2 . . . . 177.5(4) ?
    O2 C17 C18 C2 . . . . -1.9(6) ?
    C9 C2 C18 C17 . . . . 14.6(5) ?
    C3 C2 C18 C17 . . . . 143.0(4) ?
    C1 C2 C18 C17 . . . . -105.0(4) ?
    C9 C2 C18 C19 . . . . -168.8(3) ?
    C3 C2 C18 C19 . . . . -40.3(5) ?
    C1 C2 C18 C19 . . . . 71.7(5) ?
    C17 C18 C19 N4 . . . .  -3E1(2)
                                   ?
    C2 C18 C19 N4 . . . .  16E1(2)
                                  ?
    C22 N5 C21 O5 . . . . 176.6(8) ?
    C23 N5 C21 O5 . . . . 4.2(12) ?
loop_
    _geom_hbond_atom_site_label_D
    _geom_hbond_atom_site_label_H
    _geom_hbond_atom_site_label_A
    _geom_hbond_site_symmetry_A
    _geom_hbond_distance_DH
    _geom_hbond_distance_HA
    _geom_hbond_distance_DA
    _geom_hbond_angle_DHA
    _geom_hbond_publ_flag
    N1 H1N O5 6_657 0.82(5) 2.01(5) 2.797(7) 160(5) yes
    N3 H3NA O1 5_666 0.86(5) 2.22(5) 3.051(6) 162(4) yes
    N3 H3NB N4 5_656 0.83(4) 2.37(4) 3.159(6) 160(4) yes
