# Supplementary material for: (R,S)-2′-Amino-6′-methyl-2,5′,5′-trioxo-6′H-spiro­[indoline-3,4′-pyrano[3,2-c][2,1]benzo­thia­zine]-3′-carbo­nitrile di­methyl­formamide monosolvate
Source: Acta Crystallogr Sect E Struct Rep Online. 2014 Jun 18;70(Pt 7):o786–7. doi: 10.1107/S1600536814013634 (PMC4120564; doi:10.1107/S1600536814013634)
Supplement: Supplementary file 2 [file e-70-0o786-Isup2.hkl]

# 
# h,k,l, Fc-squared, Fo-squared, sigma(Fo-squared) and status flag 
# 
data_I
_shelx_title ' u148 in Pbca' 
_shelx_refln_list_code          4 
_shelx_F_calc_maximum      304.62 
_exptl_crystal_F_000      2000.00 
_reflns_d_resolution_high  0.8411 
 
loop_ 
 _symmetry_equiv_pos_as_xyz 
 'x, y, z' 
 '-x+1/2, -y, z+1/2' 
 '-x, y+1/2, -z+1/2' 
 'x+1/2, -y+1/2, -z' 
 '-x, -y, -z' 
 'x-1/2, y, -z-1/2' 
 'x, -y-1/2, z-1/2' 
 '-x-1/2, y-1/2, z' 
 
_cell_length_a    17.2493 
_cell_length_b     9.6046 
_cell_length_c    27.7664 
_cell_angle_alpha  90.000 
_cell_angle_beta   90.000 
_cell_angle_gamma  90.000 
 
_shelx_F_squared_multiplier     1.000 
 
loop_ 
 _refln_index_h 
 _refln_index_k 
 _refln_index_l 
 _refln_F_squared_calc 
 _refln_F_squared_meas 
 _refln_F_squared_sigma 
 _refln_observed_status 
   4   0   0    41856.49    51580.23    589.37 o 
   6   0   0     2216.75     2119.07    169.94 o 
   8   0   0     6975.41     7523.95    338.31 o 
  10   0   0     4740.68     4826.28    255.13 o 
  12   0   0     1115.70     1132.23    141.26 o 
  14   0   0      505.43      809.72    151.58 o 
  16   0   0     1360.86     1515.41    271.04 o 
  18   0   0       35.29        0.00    163.49 o 
  20   0   0      179.69      360.32    224.79 o 
   2   1   0    12078.26    12382.17    120.52 o 
   4   1   0    39991.91    41289.86    364.28 o 
   6   1   0    20256.71    21470.42    301.90 o 
   8   1   0      782.86      853.48     69.66 o 
  10   1   0      246.68      191.00     39.11 o 
  12   1   0      581.71      600.48     63.27 o 
  14   1   0      880.59      927.82     79.47 o 
  16   1   0        0.52        0.00     57.00 o 
  18   1   0        5.92      131.31     67.07 o 
  20   1   0       16.30        0.00    142.17 o 
   0   2   0     7973.63     7684.75    166.68 o 
   2   2   0     2964.67     3276.73     74.07 o 
   4   2   0     1154.57     1148.76     56.51 o 
   6   2   0    18711.49    19104.90    527.03 o 
   8   2   0      967.90     1062.60     75.41 o 
  10   2   0    14171.92    13921.05    297.03 o 
  12   2   0      787.32      981.90     72.03 o 
  14   2   0      715.33      909.82     87.65 o 
  16   2   0      436.64      244.22     79.19 o 
  18   2   0      240.66      383.07    114.33 o 
  20   2   0       41.15        0.00    148.64 o 
   2   3   0    30783.59    27276.98    543.99 o 
   4   3   0     3203.12     3070.71     86.27 o 
   6   3   0     5404.27     5978.07    141.26 o 
   8   3   0        6.63       18.25     20.95 o 
  10   3   0      440.58      379.03     49.91 o 
  12   3   0      181.79      165.37     26.68 o 
  14   3   0     2642.27     3151.35    207.86 o 
  16   3   0       10.91        0.00     60.58 o 
  18   3   0      121.07      136.04     96.20 o 
   0   4   0      744.12      430.18     63.42 o 
   2   4   0     5226.11     4411.46    116.21 o 
   4   4   0      197.21      276.39     31.15 o 
   6   4   0      558.69      537.85     50.33 o 
   8   4   0      372.03      415.13     41.51 o 
  10   4   0      168.66      147.53     37.42 o 
  12   4   0     2938.99     2936.75    194.33 o 
  14   4   0      750.47      870.27    106.79 o 
  16   4   0      576.21      710.90    104.52 o 
  18   4   0       91.32       40.33     71.10 o 
   2   5   0     1802.67     1678.13     83.63 o 
   4   5   0      415.77      312.61     39.47 o 
   6   5   0       28.28        9.88     22.70 o 
   8   5   0       59.18       71.52     26.54 o 
  10   5   0      427.80      423.52     73.95 o 
  12   5   0      485.37      411.87     65.44 o 
  14   5   0        7.65      101.88     59.21 o 
  16   5   0       23.13       16.97     55.74 o 
  18   5   0       32.56        0.00     62.57 o 
   0   6   0     1243.95     1183.43    122.52 o 
   2   6   0      882.52      918.80     63.86 o 
   4   6   0      919.09      728.75     60.80 o 
   6   6   0      419.42      338.08     43.30 o 
   8   6   0     1092.08     1090.35     92.17 o 
  10   6   0       10.16       26.13     40.97 o 
  12   6   0     2166.89     2479.33    182.66 o 
  14   6   0      436.51      506.88     89.19 o 
  16   6   0      133.11      249.63     73.42 o 
   2   7   0     1276.07     1309.54    109.97 o 
   4   7   0      842.87      905.24     75.11 o 
   6   7   0     1560.57     1608.07     83.24 o 
   8   7   0      137.20       66.13     31.46 o 
  10   7   0       48.68       55.74     30.71 o 
  12   7   0       13.77        0.00     58.85 o 
  14   7   0       61.53        4.95     65.85 o 
  16   7   0      100.79      111.94    107.22 o 
   0   8   0      173.32      250.35     65.90 o 
   2   8   0      721.24      523.54     64.68 o 
   4   8   0      159.05      122.43     66.61 o 
   6   8   0      363.27      391.12     83.53 o 
   8   8   0      238.95      209.77     49.67 o 
  10   8   0       26.02       50.24     51.56 o 
  12   8   0       62.07        0.00    122.39 o 
  14   8   0       17.81        0.00     69.38 o 
   2   9   0     1457.75     1776.24    188.50 o 
   4   9   0       28.16       22.54     56.63 o 
   6   9   0        4.82       56.82     88.80 o 
   8   9   0       56.74      117.62    114.75 o 
  10   9   0        0.08       65.93    117.20 o 
  12   9   0       83.34       26.25    103.40 o 
   0  10   0       29.64      243.09    152.41 o 
   2  10   0        8.58        0.00     81.33 o 
   4  10   0       52.82      134.05     72.23 o 
   6  10   0        3.56        0.00     87.31 o 
   8  10   0        4.76      128.83    102.59 o 
   2  11   0        9.75        0.00    144.53 o 
   4  11   0       19.35       10.00    169.53 o 
   2   1   1     6851.44     8532.08     68.71 o 
   3   1   1      533.36      587.64     22.00 o 
   4   1   1      225.09      255.04     32.35 o 
   5   1   1    63037.70    70048.03    485.46 o 
   6   1   1       52.06       54.29     14.24 o 
   7   1   1    10009.83    11307.37    147.50 o 
   8   1   1     1173.49     1299.41     51.32 o 
   9   1   1      322.45      313.49     28.01 o 
  10   1   1     1636.74     1318.77     61.34 o 
  11   1   1      189.58      225.66     28.16 o 
  12   1   1      220.18      216.18     25.54 o 
  13   1   1        0.04       14.29     21.13 o 
  14   1   1      288.04      266.05     36.13 o 
  15   1   1       76.97       67.72     30.14 o 
  16   1   1       63.62        3.01     32.05 o 
  17   1   1      121.27      200.01     55.47 o 
  18   1   1       40.21      134.02     46.23 o 
  19   1   1        0.26      117.59     79.30 o 
  20   1   1        0.40        0.00     78.05 o 
   0   2   1     2682.48     1958.68     57.86 o 
   1   2   1     3228.40     2725.48     43.35 o 
   2   2   1     5626.96     5431.28     60.58 o 
   3   2   1     1067.15     1226.77     33.36 o 
   4   2   1     7798.32     6231.62     95.66 o 
   5   2   1     4156.31     4253.22    100.76 o 
   6   2   1      132.34       99.21     20.99 o 
   7   2   1     3989.74     4208.11    110.75 o 
   8   2   1     6130.06     5973.13    117.78 o 
   9   2   1     1337.93     1262.20     57.58 o 
  10   2   1      129.88      140.43     19.58 o 
  11   2   1      341.26      310.83     31.03 o 
  12   2   1        0.69       17.89     20.84 o 
  13   2   1       40.26       68.21     28.13 o 
  14   2   1      408.50      382.56     38.31 o 
  15   2   1        1.49        0.00     38.33 o 
  16   2   1       57.05       89.25     51.98 o 
  17   2   1       18.06        0.00     44.48 o 
  18   2   1        5.00       40.87     46.79 o 
  19   2   1       75.26       51.54     53.29 o 
  20   2   1       50.92       52.96     84.50 o 
   1   3   1       57.87       86.24     12.50 o 
   2   3   1     6803.00     7004.43     79.04 o 
   3   3   1     6350.23     6321.80     83.70 o 
   4   3   1       12.97       23.50     19.31 o 
   5   3   1     2475.06     2654.52     72.08 o 
   6   3   1      182.91      237.17     26.08 o 
   7   3   1     1642.27     1682.32     67.13 o 
   8   3   1       21.92        0.00     17.36 o 
   9   3   1     4326.38     4694.41    115.70 o 
  10   3   1        0.14        0.00     25.42 o 
  11   3   1     5302.04     5332.97    156.03 o 
  12   3   1        0.01        0.00     25.29 o 
  13   3   1      219.58      253.59     33.12 o 
  14   3   1        1.17        0.00     31.45 o 
  15   3   1       71.30       77.40     32.05 o 
  16   3   1      242.82      208.14     37.53 o 
  17   3   1      448.29      668.55     87.01 o 
  18   3   1        0.04       61.64     47.40 o 
  19   3   1       69.42       16.24     63.01 o 
   0   4   1     4792.66     4539.55    133.27 o 
   1   4   1      189.64      171.33     18.17 o 
   2   4   1      278.84      330.71     24.10 o 
   3   4   1     3255.08     3290.90     63.34 o 
   4   4   1      431.47      405.29     23.69 o 
   5   4   1     3065.93     3367.53     84.60 o 
   6   4   1     1348.68     1133.30     55.83 o 
   7   4   1      150.16      122.14     19.90 o 
   8   4   1      386.49      360.68     32.10 o 
   9   4   1        0.27       16.91     16.82 o 
  10   4   1       75.19       51.87     20.28 o 
  11   4   1      401.82      391.27     43.36 o 
  12   4   1      296.97      354.83     44.96 o 
  13   4   1      654.54      738.82     68.43 o 
  14   4   1       11.51       25.85     31.32 o 
  15   4   1      807.42      955.91     85.45 o 
  16   4   1      248.57      353.20     55.70 o 
  17   4   1       88.72      134.04     58.28 o 
  18   4   1       33.86       29.41     45.04 o 
  19   4   1        4.72       85.68     76.57 o 
   1   5   1     2043.29     2346.36     87.18 o 
   2   5   1     4284.99     3807.51     89.39 o 
   3   5   1        5.58       10.83     13.13 o 
   4   5   1        8.99        7.39     12.42 o 
   5   5   1      199.68      170.95     18.05 o 
   6   5   1     1592.83     1622.68     63.33 o 
   7   5   1     3207.05     2962.85    102.53 o 
   8   5   1       53.05        6.71     21.29 o 
   9   5   1     1353.99     1484.03     86.92 o 
  10   5   1      531.70      505.47     50.07 o 
  11   5   1     1001.99     1084.10     80.95 o 
  12   5   1        0.33       43.29     33.13 o 
  13   5   1      711.75      794.02     75.45 o 
  14   5   1      120.16      136.96     42.38 o 
  15   5   1       48.85       91.79     35.96 o 
  16   5   1        0.10        0.00     46.48 o 
  17   5   1       38.00       88.62     45.49 o 
  18   5   1       48.81       80.25     49.10 o 
   0   6   1      162.84      231.51     35.75 o 
   1   6   1       51.81       57.37     15.68 o 
   2   6   1      407.27      500.56     34.54 o 
   3   6   1     1608.06     1548.50     64.63 o 
   4   6   1      362.79      427.16     33.40 o 
   5   6   1     1584.27     1546.10     54.16 o 
   6   6   1      350.74      359.47     28.99 o 
   7   6   1       89.73       84.39     23.32 o 
   8   6   1       27.93       35.83     22.62 o 
   9   6   1        3.26        5.84     24.97 o 
  10   6   1       24.16       74.49     28.49 o 
  11   6   1        1.51        0.00     36.95 o 
  12   6   1       69.71       75.23     34.14 o 
  13   6   1       17.27        0.00     31.30 o 
  14   6   1       39.03        0.00     31.65 o 
  15   6   1       47.96        0.00     38.75 o 
  16   6   1        8.71        0.00     41.16 o 
  17   6   1      119.75       74.69     57.93 o 
   1   7   1      597.99      541.34     42.70 o 
   2   7   1     1679.62     1821.21     85.69 o 
   3   7   1      242.84      169.57     24.41 o 
   4   7   1      437.70      534.29     42.84 o 
   5   7   1      278.18      320.48     34.51 o 
   6   7   1       13.44       10.60     20.55 o 
   7   7   1      317.08      293.75     25.98 o 
   8   7   1      398.23      540.14     43.17 o 
   9   7   1       54.78       42.42     21.80 o 
  10   7   1        1.56        0.00     24.99 o 
  11   7   1       16.42       34.73     29.37 o 
  12   7   1        7.45       11.56     31.58 o 
  13   7   1      145.67      135.13     38.41 o 
  14   7   1       80.12      114.85     71.52 o 
  15   7   1        0.04      105.71     85.46 o 
  16   7   1       30.90      181.36     79.05 o 
   0   8   1       30.96       14.01     38.56 o 
   1   8   1       68.08       91.67     35.37 o 
   2   8   1        3.03       38.59     31.09 o 
   3   8   1      184.65      221.48     38.33 o 
   4   8   1      980.03     1188.27     89.49 o 
   5   8   1       30.25        0.00     37.89 o 
   6   8   1      292.86      225.88     47.92 o 
   7   8   1      151.51      163.03     39.18 o 
   8   8   1      176.99      137.89     37.73 o 
   9   8   1       10.22        0.00     32.59 o 
  10   8   1        0.03        0.00     37.81 o 
  11   8   1       25.70       22.95     54.47 o 
  12   8   1      211.02      148.41     86.66 o 
  13   8   1        0.15       79.47     60.67 o 
  14   8   1       11.75       61.17     54.41 o 
   1   9   1      363.81      369.90     61.36 o 
   2   9   1       84.30      235.95     41.76 o 
   3   9   1      266.20      333.92     48.83 o 
   4   9   1      307.56      467.62     56.13 o 
   5   9   1       45.06       17.97     36.71 o 
   6   9   1        0.96        0.25     48.22 o 
   7   9   1       98.15       91.42     60.61 o 
   8   9   1        2.39        0.00     60.13 o 
   9   9   1        6.34        0.00     47.11 o 
  10   9   1        0.76       95.12     61.15 o 
  11   9   1       20.55        0.00     88.94 o 
  12   9   1        1.93        0.00     93.03 o 
   0  10   1      404.48      494.04    108.92 o 
   1  10   1       87.86       90.02     63.96 o 
   2  10   1       21.84       10.61     50.04 o 
   3  10   1      729.51      825.79    102.62 o 
   4  10   1       45.28      111.61     53.56 o 
   5  10   1       94.73       63.12     54.76 o 
   6  10   1        0.08        0.00     59.48 o 
   7  10   1       11.58       38.46     52.77 o 
   8  10   1       11.10       43.98     69.60 o 
   9  10   1      180.13      228.86     76.96 o 
   1  11   1       60.48       82.20     66.01 o 
   2  11   1      285.27      355.23     66.38 o 
   3  11   1      108.25      120.16     60.80 o 
   4  11   1        0.62        0.00     60.10 o 
   5  11   1      115.56       92.60     76.53 o 
   3   0   2    72608.45    82463.59    891.73 o 
   4   0   2      643.00      654.32     35.88 o 
   5   0   2    27941.13    26927.90    297.08 o 
   6   0   2      614.96      686.04     46.39 o 
   7   0   2     4125.82     3847.59    120.28 o 
   8   0   2     2708.33     2843.51    132.42 o 
   9   0   2     6084.76     6596.63    316.17 o 
  10   0   2      859.16      873.81    110.68 o 
  11   0   2     2571.54     2497.91    188.47 o 
  12   0   2      348.75      325.45     60.35 o 
  13   0   2      624.35      566.27     53.97 o 
  14   0   2      115.23       84.44     70.39 o 
  15   0   2      160.19      178.26     52.85 o 
  16   0   2      630.26      524.19     80.33 o 
  17   0   2      117.96      158.71     69.86 o 
  18   0   2        7.13        0.00    136.39 o 
  19   0   2        5.96       89.39    137.14 o 
  20   0   2       52.66       23.65    156.50 o 
   1   1   2     2830.41     2865.32    171.02 o 
   2   1   2    10288.64    10984.24     95.57 o 
   3   1   2    69301.57    71735.68    418.69 o 
   4   1   2    44957.04    48998.37    352.19 o 
   5   1   2    11532.29    12834.70    149.52 o 
   6   1   2     9839.93    10358.36    220.68 o 
   7   1   2      181.18      187.66     17.69 o 
   8   1   2      347.11      366.02     27.43 o 
   9   1   2     4422.00     4073.34    126.67 o 
  10   1   2       10.40        7.96     20.40 o 
  11   1   2        0.07       18.68     22.32 o 
  12   1   2        7.17        0.00     26.19 o 
  13   1   2      708.72      737.91     69.35 o 
  14   1   2      872.58      876.45     63.66 o 
  15   1   2       27.93      125.40     45.35 o 
  16   1   2      225.06      207.37     45.86 o 
  17   1   2       20.12       13.70     40.29 o 
  18   1   2        1.06        0.00     45.14 o 
  19   1   2       37.98       55.08    102.40 o 
  20   1   2       29.40      131.17    107.36 o 
   0   2   2     2530.19     2552.97     56.32 o 
   1   2   2       42.37       62.38      9.62 o 
   2   2   2     4063.12     4239.34     60.68 o 
   3   2   2    10406.77    10554.59    109.54 o 
   4   2   2      450.83      523.04     30.47 o 
   5   2   2      374.66      422.47     31.73 o 
   6   2   2      474.66      512.51     36.00 o 
   7   2   2        7.84        0.00     19.03 o 
   8   2   2     1409.08     1389.14     72.02 o 
   9   2   2     5287.92     5650.72    113.25 o 
  10   2   2     6550.78     7008.00    134.22 o 
  11   2   2      101.94       69.94     24.24 o 
  12   2   2     1888.29     1758.38     75.71 o 
  13   2   2       16.80        0.00     23.77 o 
  14   2   2       26.08        1.81     50.41 o 
  15   2   2      154.74      149.46     34.34 o 
  16   2   2        7.65       14.44     43.78 o 
  17   2   2       14.88       14.16     72.75 o 
  18   2   2       20.16       49.70     77.39 o 
  19   2   2        5.77        0.00     67.20 o 
  20   2   2        0.02        0.00     80.49 o 
   1   3   2    10682.54    11082.23    117.34 o 
   2   3   2      373.84      293.34     15.04 o 
   3   3   2    14336.86    13118.48    126.59 o 
   4   3   2       21.68       45.85     12.79 o 
   5   3   2      349.96      341.04     28.40 o 
   6   3   2     3439.14     3569.35    102.32 o 
   7   3   2       32.94       64.72     20.24 o 
   8   3   2      107.65      113.28     21.85 o 
   9   3   2     1483.83     1415.19     81.59 o 
  10   3   2        5.46        0.00     29.33 o 
  11   3   2      257.87      259.35     42.01 o 
  12   3   2      282.40      255.88     36.79 o 
  13   3   2      355.05      390.56     49.00 o 
  14   3   2       42.00        0.00     35.25 o 
  15   3   2      456.92      563.62     70.87 o 
  16   3   2      302.77      381.47     59.71 o 
  17   3   2      361.88      497.39     71.89 o 
  18   3   2       11.38       38.84     55.66 o 
  19   3   2       16.22       18.19     60.91 o 
   0   4   2    20123.45    19409.74    370.64 o 
   1   4   2      371.60      405.31     26.12 o 
   2   4   2      508.73      553.17     25.87 o 
   3   4   2     1116.96      755.29     31.99 o 
   4   4   2     3932.74     4048.70     82.44 o 
   5   4   2        0.26       33.20     15.13 o 
   6   4   2     5418.09     6011.00    144.30 o 
   7   4   2      363.94      312.17     30.62 o 
   8   4   2      746.80      749.60     62.32 o 
   9   4   2      257.47      225.07     34.94 o 
  10   4   2        0.61        0.00     28.55 o 
  11   4   2      279.39      276.44     36.62 o 
  12   4   2       92.22       90.86     37.09 o 
  13   4   2       28.59       42.85     36.72 o 
  14   4   2        5.99        0.00     25.81 o 
  15   4   2       56.45       80.23     41.10 o 
  16   4   2      117.44       27.54     52.21 o 
  17   4   2        2.29       35.04     47.04 o 
  18   4   2       22.41        0.00     56.30 o 
  19   4   2       71.68       85.21     63.43 o 
   1   5   2     1666.54     1555.34     49.83 o 
   2   5   2      304.30      273.29     22.82 o 
   3   5   2     1500.95     1288.20     45.12 o 
   4   5   2       16.37        0.00     10.93 o 
   5   5   2       24.52       42.49     19.98 o 
   6   5   2       18.04       13.46     17.20 o 
   7   5   2      605.94      568.08     42.69 o 
   8   5   2      287.86      264.16     34.98 o 
   9   5   2        8.93        0.00     22.45 o 
  10   5   2      422.28      374.34     42.25 o 
  11   5   2       63.94       87.27     28.74 o 
  12   5   2      110.56      103.31     28.69 o 
  13   5   2      201.99      146.46     38.28 o 
  14   5   2        0.00       96.79     38.20 o 
  15   5   2       41.84       52.89     39.78 o 
  16   5   2       49.53       53.87     37.87 o 
  17   5   2       11.39       43.85     41.23 o 
  18   5   2        1.58        0.00     44.47 o 
   0   6   2     1744.74     1886.25    103.99 o 
   1   6   2     4878.81     4678.59    125.25 o 
   2   6   2      385.52      319.35     27.77 o 
   3   6   2     2329.20     2305.41     74.66 o 
   4   6   2        3.54        0.00     13.66 o 
   5   6   2     1082.72     1062.74     43.70 o 
   6   6   2       76.44      111.40     20.80 o 
   7   6   2      701.54      578.89     39.76 o 
   8   6   2       64.37       84.16     23.23 o 
   9   6   2        1.51        0.00     27.86 o 
  10   6   2      111.05      105.15     30.78 o 
  11   6   2      272.75      254.82     36.58 o 
  12   6   2       17.94        0.00     27.61 o 
  13   6   2      145.08      173.06     35.66 o 
  14   6   2      105.55      157.97     52.03 o 
  15   6   2      186.67      167.46     46.38 o 
  16   6   2       95.17      108.92     54.03 o 
  17   6   2      117.52      151.33     53.90 o 
   1   7   2     1855.24     1919.44     79.77 o 
   2   7   2      178.15      156.76     25.20 o 
   3   7   2      599.50      540.82     39.54 o 
   4   7   2       79.75       76.02     24.62 o 
   5   7   2     1243.42     1345.47     65.96 o 
   6   7   2      201.00      207.71     27.46 o 
   7   7   2       89.47       82.01     20.21 o 
   8   7   2      145.75      141.57     26.46 o 
   9   7   2      330.24      298.68     39.11 o 
  10   7   2      290.44      240.93     34.16 o 
  11   7   2        7.99        0.00     27.98 o 
  12   7   2       46.86       47.00     37.19 o 
  13   7   2       46.34       35.12     39.56 o 
  14   7   2       26.63       95.53     48.69 o 
  15   7   2       35.82       98.99     55.79 o 
  16   7   2        0.14        0.00     69.29 o 
   0   8   2      125.94      145.44     59.83 o 
   1   8   2       11.73       25.17     26.62 o 
   2   8   2      277.15      391.52     44.08 o 
   3   8   2      438.51      441.95     53.02 o 
   4   8   2      179.45      158.02     30.85 o 
   5   8   2        0.01        9.64     32.46 o 
   6   8   2       16.45        4.21     31.97 o 
   7   8   2       40.43       94.06     44.57 o 
   8   8   2        1.13       37.44     42.72 o 
   9   8   2      235.81      304.63     54.51 o 
  10   8   2        1.39        0.00     35.86 o 
  11   8   2      104.90       91.76     49.52 o 
  12   8   2       57.10       22.02     68.14 o 
  13   8   2       12.47       49.08     82.65 o 
  14   8   2       11.31        0.00     61.65 o 
   1   9   2      494.19      605.39     76.75 o 
   2   9   2       27.53       50.73     32.70 o 
   3   9   2       32.36       65.17     37.28 o 
   4   9   2       21.13       39.46     44.89 o 
   5   9   2        0.49        3.61     44.64 o 
   6   9   2       73.85      131.35     54.01 o 
   7   9   2      172.86      124.61     53.15 o 
   8   9   2        0.06       82.41     55.44 o 
   9   9   2       38.08        0.00     54.87 o 
  10   9   2       47.40        0.00    112.57 o 
  11   9   2        1.11        0.00     77.20 o 
  12   9   2       13.91        0.00     91.47 o 
   0  10   2       56.44       32.16     63.86 o 
   1  10   2       20.64       73.42     63.55 o 
   2  10   2      105.16      112.05     50.23 o 
   3  10   2      114.49      153.95     44.97 o 
   4  10   2       14.37       60.78     49.75 o 
   5  10   2        1.64       52.03     50.37 o 
   6  10   2       19.69        0.00     56.99 o 
   7  10   2       28.70      105.57     53.38 o 
   8  10   2       13.25      105.41     71.03 o 
   9  10   2        0.20        1.70     66.63 o 
   1  11   2       31.70        0.00     54.19 o 
   2  11   2       12.84       54.63     60.29 o 
   3  11   2       22.13       92.01     52.67 o 
   4  11   2        8.97        0.58     55.64 o 
   5  11   2        7.31        0.00     65.55 o 
   1   1   3     3647.23     4187.37     48.73 o 
   2   1   3     5571.60     5198.77     62.78 o 
   3   1   3      360.13      670.56     33.80 o 
   4   1   3      900.55     1292.80     48.23 o 
   5   1   3    10409.67    11524.56    146.23 o 
   6   1   3      724.76      715.90     37.47 o 
   7   1   3     1407.53     1496.90     60.01 o 
   8   1   3      234.77      208.44     22.87 o 
   9   1   3       10.45        9.38     16.85 o 
  10   1   3     1374.55     1405.53     63.44 o 
  11   1   3      230.84      186.45     31.51 o 
  12   1   3      346.79      350.70     34.98 o 
  13   1   3     1174.31     1403.48     92.31 o 
  14   1   3      122.42      208.35     43.65 o 
  15   1   3     1000.65     1166.18     77.52 o 
  16   1   3       21.47        0.00     33.83 o 
  17   1   3       44.10       86.32     57.76 o 
  18   1   3       35.99        0.00     55.72 o 
  19   1   3        1.39       34.40     84.97 o 
  20   1   3        1.39        0.00     69.80 o 
   0   2   3     2321.12     2505.16     63.55 o 
   1   2   3    82478.76    80612.20    310.28 o 
   2   2   3     7886.55     7002.79     83.74 o 
   3   2   3     5065.08     5433.59     90.65 o 
   4   2   3       61.88       76.23     25.97 o 
   5   2   3     4031.62     4201.21     90.81 o 
   6   2   3      465.97      458.07     31.79 o 
   7   2   3     1442.65     1422.28     64.77 o 
   8   2   3     4946.62     4723.58    139.91 o 
   9   2   3     4152.66     3959.76    114.07 o 
  10   2   3     3044.97     2960.57     90.79 o 
  11   2   3      891.01      766.42     46.60 o 
  12   2   3       68.30       63.41     30.21 o 
  13   2   3     1342.04     1436.50     80.19 o 
  14   2   3       66.52       62.27     32.87 o 
  15   2   3      846.30     1014.12     75.27 o 
  16   2   3      288.07      266.59     50.08 o 
  17   2   3      252.23      218.17     56.41 o 
  18   2   3        1.87       11.56     42.32 o 
  19   2   3        8.99       23.26     76.11 o 
  20   2   3        0.23      169.85     78.40 o 
   1   3   3      539.05      584.82     24.57 o 
   2   3   3     4494.72     4689.04     80.45 o 
   3   3   3     5719.63     5375.73     76.83 o 
   4   3   3        8.62        0.00     21.08 o 
   5   3   3      784.93      646.51     43.13 o 
   6   3   3      599.28      704.52     45.44 o 
   7   3   3     1916.69     1911.77     75.71 o 
   8   3   3        1.65       40.73     25.95 o 
   9   3   3      120.38       59.37     36.20 o 
  10   3   3       16.56        1.90     42.54 o 
  11   3   3      269.82      313.46     36.73 o 
  12   3   3      134.95      244.69     48.00 o 
  13   3   3       98.05      135.26     40.73 o 
  14   3   3      387.10      387.29     51.02 o 
  15   3   3       10.12        7.09     49.28 o 
  16   3   3        1.52       33.46     36.92 o 
  17   3   3       58.22       12.20     48.01 o 
  18   3   3       12.57        0.00     44.36 o 
  19   3   3       10.00        3.08     57.81 o 
   0   4   3     4639.07     4680.41     95.35 o 
   1   4   3     7419.39     7930.25     94.55 o 
   2   4   3     1228.08     1380.97     41.87 o 
   3   4   3      906.63     1039.55     38.89 o 
   4   4   3       22.23       20.84     14.48 o 
   5   4   3     1004.32     1032.46     48.31 o 
   6   4   3        0.01        0.00     23.66 o 
   7   4   3      182.73      149.73     23.59 o 
   8   4   3     1486.96     1532.87     79.88 o 
   9   4   3      128.64      174.26     28.49 o 
  10   4   3        0.55        2.23     30.33 o 
  11   4   3      470.64      359.95     44.44 o 
  12   4   3      107.08        8.63     32.23 o 
  13   4   3        0.03        0.00     29.57 o 
  14   4   3        1.15        0.00     49.48 o 
  15   4   3        1.10        6.47     43.31 o 
  16   4   3       14.17        0.00     57.38 o 
  17   4   3       59.49       14.71     45.01 o 
  18   4   3       24.41        0.00     50.38 o 
  19   4   3        4.66        0.00     53.39 o 
   1   5   3     8094.16     8266.89    133.86 o 
   2   5   3        3.38        0.00     17.35 o 
   3   5   3     1768.28     1662.37     55.49 o 
   4   5   3        7.01        9.88     12.35 o 
   5   5   3     1314.19     1242.93     48.32 o 
   6   5   3     2001.50     1847.59     69.62 o 
   7   5   3      415.57      338.56     38.56 o 
   8   5   3      166.85      182.08     34.11 o 
   9   5   3       47.18       55.15     31.85 o 
  10   5   3       44.27       66.56     30.14 o 
  11   5   3     1128.64     1208.22     75.50 o 
  12   5   3       35.81        1.25     34.80 o 
  13   5   3      391.57      450.20     59.10 o 
  14   5   3       55.82       95.94     38.29 o 
  15   5   3        0.33        0.00     37.50 o 
  16   5   3        0.03       18.48     44.23 o 
  17   5   3       16.54      105.23     42.79 o 
  18   5   3        0.43        0.00     54.87 o 
   0   6   3       46.66       81.50     23.01 o 
   1   6   3        6.81       40.77     17.81 o 
   2   6   3       36.61       45.59     18.24 o 
   3   6   3        2.52        0.00     22.07 o 
   4   6   3       21.25       33.79     19.61 o 
   5   6   3      310.08      303.96     24.09 o 
   6   6   3       89.44       89.24     19.62 o 
   7   6   3      108.88       84.09     22.45 o 
   8   6   3       97.72       60.06     23.82 o 
   9   6   3        2.41        0.00     25.04 o 
  10   6   3        8.06        9.07     23.76 o 
  11   6   3      154.57      128.91     29.23 o 
  12   6   3       40.65        8.96     39.84 o 
  13   6   3        4.60       39.28     41.27 o 
  14   6   3       40.65       36.88     61.19 o 
  15   6   3      118.93      162.91     54.24 o 
  16   6   3        0.00       79.85     49.50 o 
  17   6   3       26.77        0.00     53.12 o 
   1   7   3      438.43      482.38     39.87 o 
   2   7   3      430.42      401.66     38.58 o 
   3   7   3      471.35      507.57     38.88 o 
   4   7   3       23.62        7.59     27.21 o 
   5   7   3      100.59       78.77     27.91 o 
   6   7   3       19.85       18.71     16.59 o 
   7   7   3       55.86       67.88     28.71 o 
   8   7   3       34.23       15.12     23.44 o 
   9   7   3      131.73      126.84     29.52 o 
  10   7   3      251.11      229.27     31.77 o 
  11   7   3       23.66        0.00     33.93 o 
  12   7   3      172.50      231.31     48.06 o 
  13   7   3       14.99       69.28     44.69 o 
  14   7   3        0.08        0.85     51.07 o 
  15   7   3      348.00      296.33     65.39 o 
  16   7   3        1.24       96.39     78.05 o 
   0   8   3      510.89      408.74     87.12 o 
   1   8   3      234.31      244.18     41.96 o 
   2   8   3      153.46      172.67     31.18 o 
   3   8   3      295.69      311.24     45.32 o 
   4   8   3      558.85      582.45     68.78 o 
   5   8   3      437.79      314.30     48.01 o 
   6   8   3      758.81      904.09     76.57 o 
   7   8   3      387.85      406.50     56.36 o 
   8   8   3        2.42        0.00     33.36 o 
   9   8   3     1116.69     1175.93     92.43 o 
  10   8   3        3.30        0.00     46.79 o 
  11   8   3      739.96      805.03     98.01 o 
  12   8   3       11.96        0.00     54.46 o 
  13   8   3       91.55      103.88     61.72 o 
  14   8   3        8.44       42.70     54.41 o 
   1   9   3      309.14      328.28     51.54 o 
   2   9   3      195.26      202.18     49.82 o 
   3   9   3       41.75      102.59     43.19 o 
   4   9   3      142.30      105.79     34.65 o 
   5   9   3      784.20      935.87    100.34 o 
   6   9   3       57.98      120.07     60.92 o 
   7   9   3       88.95      127.02     68.84 o 
   8   9   3        9.44        0.00     59.24 o 
   9   9   3      136.62       72.05     51.92 o 
  10   9   3       12.13       66.94     70.77 o 
  11   9   3        0.17        0.00     56.26 o 
  12   9   3       39.27        0.00     65.26 o 
   0  10   3       63.13      145.39     74.83 o 
   1  10   3      119.48      160.91     49.04 o 
   2  10   3        6.55        0.00     61.76 o 
   3  10   3       10.18       37.98     59.02 o 
   4  10   3      129.53      118.42     53.40 o 
   5  10   3       11.66        0.00     44.63 o 
   6  10   3        5.70       82.81     73.62 o 
   7  10   3       16.96        0.00     56.04 o 
   8  10   3        0.32       67.24     73.51 o 
   9  10   3       27.73        1.14     78.16 o 
   1  11   3      344.20      495.26     88.60 o 
   2  11   3       23.55       45.13     70.74 o 
   3  11   3      219.43      270.01     65.41 o 
   4  11   3       73.86      110.98     47.31 o 
   5  11   3      561.06      989.95    143.24 o 
   0   0   4    16326.88    21266.99    904.55 o 
   1   0   4     9001.90    12838.25    155.66 o 
   2   0   4     5093.04     5736.22    160.87 o 
   3   0   4     6220.26     6890.13    162.91 o 
   4   0   4    18358.45    18984.32    283.27 o 
   5   0   4       11.69       44.23     19.47 o 
   6   0   4     4623.60     5495.49    161.73 o 
   7   0   4     1073.53      894.48     67.96 o 
   8   0   4     6240.71     6119.83    188.86 o 
   9   0   4      152.67      185.69     42.39 o 
  10   0   4        2.41        0.00     58.83 o 
  11   0   4      187.66      272.70    110.14 o 
  12   0   4     3703.75     4212.52    265.35 o 
  13   0   4      402.59      278.27     74.35 o 
  14   0   4      359.03      248.92     80.02 o 
  15   0   4       41.07       27.49     77.18 o 
  16   0   4      143.79      204.63     55.58 o 
  17   0   4      293.04      416.67     85.57 o 
  18   0   4       20.02       67.54     77.47 o 
  19   0   4      259.96      119.88    151.12 o 
  20   0   4       89.03      579.19    197.72 o 
   1   1   4     2659.59     2626.16     43.33 o 
   2   1   4     7989.01     7482.51     86.88 o 
   3   1   4     2503.43     3324.94     86.37 o 
   4   1   4    38663.69    41315.29    376.27 o 
   5   1   4      239.64      219.43     21.16 o 
   6   1   4     3414.95     3227.89     87.55 o 
   7   1   4     2787.72     3104.97     88.37 o 
   8   1   4      729.76      785.18     46.49 o 
   9   1   4      449.26      280.91     41.35 o 
  10   1   4      913.25      833.56     53.33 o 
  11   1   4      119.61      133.64     30.24 o 
  12   1   4       79.23       77.12     22.24 o 
  13   1   4     1512.60     1581.78    103.52 o 
  14   1   4      321.02      375.88     59.01 o 
  15   1   4     1012.20     1010.52    108.66 o 
  16   1   4      136.54      148.33     36.05 o 
  17   1   4       17.16       36.60     46.90 o 
  18   1   4      124.80      353.24     82.13 o 
  19   1   4       14.17      106.16     65.84 o 
  20   1   4       78.61        0.00     97.01 o 
   0   2   4     4363.96     3929.51     88.03 o 
   1   2   4      306.78      286.99     18.27 o 
   2   2   4     2419.93     2362.87     51.81 o 
   3   2   4       73.38      103.94     20.64 o 
   4   2   4      207.45      193.54     22.04 o 
   5   2   4      760.21      879.13     44.99 o 
   6   2   4      534.46      436.91     39.14 o 
   7   2   4     1012.59     1207.14     63.33 o 
   8   2   4     1176.80     1106.85     71.76 o 
   9   2   4      861.53      786.69     73.79 o 
  10   2   4       40.44      109.08     38.02 o 
  11   2   4       28.61       71.77     25.51 o 
  12   2   4        5.17        9.48     31.44 o 
  13   2   4      208.72      281.54     39.97 o 
  14   2   4        1.25       56.00     33.18 o 
  15   2   4       16.91       43.89     35.03 o 
  16   2   4       17.89       58.78     43.91 o 
  17   2   4       14.66       43.62     47.39 o 
  18   2   4        9.16       19.09     47.87 o 
  19   2   4       41.64        0.00     74.06 o 
  20   2   4        1.56       83.65     62.05 o 
   1   3   4    36081.98    37024.68    227.33 o 
   2   3   4    13470.75    12895.83    142.81 o 
   3   3   4       37.32       54.67     13.47 o 
   4   3   4      270.86      253.12     22.11 o 
   5   3   4      223.69      194.05     25.03 o 
   6   3   4     1380.54     1250.20     65.77 o 
   7   3   4      845.54      924.76     59.90 o 
   8   3   4      233.65      150.36     31.63 o 
   9   3   4      804.68      684.24     49.87 o 
  10   3   4      134.09      135.47     28.72 o 
  11   3   4      120.07      107.02     31.86 o 
  12   3   4      110.89       68.07     34.30 o 
  13   3   4      279.49      268.13     46.93 o 
  14   3   4       51.46      102.78     43.67 o 
  15   3   4      948.70      840.60     71.08 o 
  16   3   4        0.97        0.00     41.55 o 
  17   3   4       69.29      224.65     56.12 o 
  18   3   4       51.71      154.96     68.15 o 
  19   3   4        3.45        0.00     85.16 o 
   0   4   4        0.63        0.31     21.94 o 
   1   4   4       63.08        6.93     14.40 o 
   2   4   4     2468.42     2798.40     68.72 o 
   3   4   4     1389.11     1215.91     49.70 o 
   4   4   4       54.92       59.81     13.59 o 
   5   4   4     1651.45     1562.52     56.29 o 
   6   4   4       54.08       34.45     21.90 o 
   7   4   4     2867.33     2998.55    116.61 o 
   8   4   4      130.36      131.73     28.71 o 
   9   4   4      112.87      114.53     32.41 o 
  10   4   4      402.65      381.01     43.36 o 
  11   4   4        8.86       18.15     25.25 o 
  12   4   4      780.38      744.79     77.51 o 
  13   4   4       17.99       66.49     47.97 o 
  14   4   4      592.02      596.78     65.10 o 
  15   4   4       21.89       14.72     30.25 o 
  16   4   4        3.06       79.69     34.02 o 
  17   4   4      167.06      161.22     47.86 o 
  18   4   4      169.46      187.26     90.39 o 
  19   4   4       62.63        8.26     62.42 o 
   1   5   4       77.31      109.54     14.31 o 
   2   5   4     1010.43     1159.85     47.33 o 
   3   5   4        1.87       17.50     16.38 o 
   4   5   4      156.02      167.96     17.11 o 
   5   5   4       73.82      117.20     19.35 o 
   6   5   4       56.06       51.80     23.23 o 
   7   5   4      600.39      494.42     40.43 o 
   8   5   4       54.65        0.00     34.61 o 
   9   5   4      126.59      136.19     32.37 o 
  10   5   4      244.84      220.25     37.74 o 
  11   5   4      174.23      176.57     39.84 o 
  12   5   4      261.34      227.28     42.07 o 
  13   5   4        0.05        0.00     39.47 o 
  14   5   4       36.10       28.11     32.10 o 
  15   5   4       28.28        0.00     40.28 o 
  16   5   4        0.19       24.32     43.25 o 
  17   5   4       92.58       46.34     45.59 o 
  18   5   4       27.28       86.19     53.37 o 
   0   6   4     8209.11     8086.41    163.63 o 
   1   6   4       88.14       40.90     24.52 o 
   2   6   4        9.05       18.93     19.34 o 
   3   6   4     2526.17     2586.78     84.28 o 
   4   6   4     2612.31     2604.87     80.53 o 
   5   6   4      618.99      559.84     45.42 o 
   6   6   4      463.48      466.45     46.92 o 
   7   6   4      103.05       73.49     33.37 o 
   8   6   4     1250.17     1133.27     72.78 o 
   9   6   4       49.46       70.41     27.63 o 
  10   6   4       61.90       35.73     29.76 o 
  11   6   4       11.89       50.79     32.72 o 
  12   6   4     1161.56     1266.05     94.88 o 
  13   6   4      354.81      397.64     56.03 o 
  14   6   4        9.01       56.72     36.21 o 
  15   6   4        2.73        0.00     33.90 o 
  16   6   4      387.20      377.94     56.19 o 
  17   6   4      117.34      146.58     53.93 o 
   1   7   4       65.73       80.47     35.64 o 
   2   7   4     1041.74      835.24     55.87 o 
   3   7   4      214.64      203.33     28.70 o 
   4   7   4      143.25      154.92     31.06 o 
   5   7   4     1223.91     1141.50     60.00 o 
   6   7   4     1353.36     1419.43     67.42 o 
   7   7   4        6.53        0.00     21.58 o 
   8   7   4        5.02       52.97     26.60 o 
   9   7   4       14.06       61.12     30.85 o 
  10   7   4      789.77      858.02     69.17 o 
  11   7   4      354.30      324.44     75.21 o 
  12   7   4      136.29      110.52     36.94 o 
  13   7   4      127.22      149.59     42.76 o 
  14   7   4      306.91      412.98     79.13 o 
  15   7   4       15.38       14.48     59.72 o 
  16   7   4      109.33       92.45     76.57 o 
   0   8   4     2558.39     2552.08    182.12 o 
   1   8   4        3.81        2.21     35.34 o 
   2   8   4      100.94       75.67     29.83 o 
   3   8   4      109.73      124.51     36.98 o 
   4   8   4      582.03      563.28     64.78 o 
   5   8   4      117.84       96.16     35.63 o 
   6   8   4        3.11       20.01     38.84 o 
   7   8   4      225.17      255.28     44.87 o 
   8   8   4      157.86      158.12     38.91 o 
   9   8   4       23.04        0.00     36.79 o 
  10   8   4      111.52      155.91     60.45 o 
  11   8   4        0.00        0.00     42.24 o 
  12   8   4        4.33        0.00     65.85 o 
  13   8   4       13.17       38.55     68.54 o 
  14   8   4       31.91      112.24     96.02 o 
   1   9   4        4.53       19.60     38.85 o 
   2   9   4       11.87        0.00     43.85 o 
   3   9   4      141.36      118.65     42.08 o 
   4   9   4        3.99       18.26     34.48 o 
   5   9   4      467.93      448.71     65.66 o 
   6   9   4        5.01        0.00     45.07 o 
   7   9   4       60.15      152.96     92.48 o 
   8   9   4      290.39      262.13     60.75 o 
   9   9   4        2.00        0.00     58.74 o 
  10   9   4      309.05      498.98    105.06 o 
  11   9   4       77.61       45.17     67.34 o 
  12   9   4       11.63       12.71    100.23 o 
   0  10   4      687.25      717.35    130.38 o 
   1  10   4        0.19       10.03     48.30 o 
   2  10   4      126.01       88.29     41.45 o 
   3  10   4      141.49      210.78     69.47 o 
   4  10   4      324.03      307.47     59.22 o 
   5  10   4       28.44       68.06     51.58 o 
   6  10   4      369.62      455.56     94.87 o 
   7  10   4       78.64       42.87     87.17 o 
   8  10   4        7.39       65.81     59.89 o 
   9  10   4        0.28        0.00     81.92 o 
   1  11   4       51.90      185.48     59.36 o 
   2  11   4       10.33        0.00     53.76 o 
   3  11   4        0.13       44.27     59.17 o 
   4  11   4       38.95       34.09     61.55 o 
   1   1   5     4078.87     4281.18     67.72 o 
   2   1   5     9763.01    10304.70    123.49 o 
   3   1   5     2556.35     3014.26     79.30 o 
   4   1   5    14394.05    14338.20    199.95 o 
   5   1   5      602.57      567.29     34.55 o 
   6   1   5      233.99      255.25     22.74 o 
   7   1   5      189.80      241.19     23.11 o 
   8   1   5      335.07      433.21     38.26 o 
   9   1   5      853.87      853.67     54.05 o 
  10   1   5        0.72       19.88     27.64 o 
  11   1   5       51.19       26.45     27.39 o 
  12   1   5      325.75      244.80     59.63 o 
  13   1   5      400.80      420.93     54.16 o 
  14   1   5      905.03     1100.49    105.31 o 
  15   1   5      240.68      184.60     41.26 o 
  16   1   5       48.43      113.94     52.91 o 
  17   1   5      126.36        0.00     48.99 o 
  18   1   5      200.89      182.50     53.99 o 
  19   1   5       40.96      100.36     65.85 o 
  20   1   5       12.68       37.09     89.10 o 
   0   2   5     6876.58     7568.76    105.17 o 
   1   2   5     9771.14     9832.58     96.51 o 
   2   2   5    18647.97    17892.37    177.85 o 
   3   2   5       39.16      120.09     23.94 o 
   4   2   5     2525.59     2285.12     65.51 o 
   5   2   5      329.07      325.62     29.78 o 
   6   2   5      231.46      275.73     31.53 o 
   7   2   5     1443.24     1511.50     73.27 o 
   8   2   5       49.19       11.54     18.48 o 
   9   2   5       91.98       84.81     40.77 o 
  10   2   5       10.11       46.25     27.57 o 
  11   2   5      262.64      285.18     32.94 o 
  12   2   5     1166.26     1267.18     75.63 o 
  13   2   5        8.44        4.69     35.78 o 
  14   2   5      233.88      254.19     47.04 o 
  15   2   5       27.82       15.45     39.03 o 
  16   2   5       40.74      142.78     57.41 o 
  17   2   5        0.48       72.72     52.64 o 
  18   2   5        3.70       58.05     45.79 o 
  19   2   5       27.57      139.10     68.57 o 
   1   3   5      193.90      194.70     18.63 o 
   2   3   5      429.51      419.48     27.19 o 
   3   3   5      188.87      285.78     26.01 o 
   4   3   5     1146.13      990.58     48.63 o 
   5   3   5      902.67      835.83     45.83 o 
   6   3   5       67.49       87.48     31.57 o 
   7   3   5     1089.16      848.33     56.05 o 
   8   3   5      273.56      260.65     37.59 o 
   9   3   5      136.73      123.88     22.52 o 
  10   3   5       51.12        6.91     29.65 o 
  11   3   5      109.05      179.82     39.52 o 
  12   3   5      663.45      631.04     66.24 o 
  13   3   5      410.68      332.32     53.78 o 
  14   3   5      755.29      617.45     69.13 o 
  15   3   5       47.79       53.16     38.82 o 
  16   3   5        0.23       13.49     40.51 o 
  17   3   5        0.22      175.47     57.03 o 
  18   3   5       20.07       79.26     75.42 o 
  19   3   5       23.10        0.00     51.88 o 
   0   4   5    24039.33    24158.97    276.43 o 
   1   4   5     1682.74     1390.71     43.29 o 
   2   4   5      427.38      479.49     29.48 o 
   3   4   5      998.25      955.29     52.93 o 
   4   4   5      611.77      724.39     42.57 o 
   5   4   5     1932.33     2038.55     64.44 o 
   6   4   5       96.22      104.67     17.75 o 
   7   4   5       23.16        0.00     27.43 o 
   8   4   5      346.87      316.97     45.68 o 
   9   4   5      454.36      434.44     46.06 o 
  10   4   5      429.36      390.71     44.00 o 
  11   4   5        0.59        0.00     30.13 o 
  12   4   5      101.43       93.24     44.62 o 
  13   4   5        5.37        0.00     39.03 o 
  14   4   5      589.15      543.24     74.45 o 
  15   4   5       87.03      103.85     42.47 o 
  16   4   5      933.46     1319.32    114.64 o 
  17   4   5       44.28      168.09     50.19 o 
  18   4   5        3.77       51.98     75.76 o 
   1   5   5      250.77      220.40     17.99 o 
   2   5   5     7695.73     7741.79    132.30 o 
   3   5   5      223.92      139.85     21.24 o 
   4   5   5       34.85       49.73     21.92 o 
   5   5   5      636.24      621.74     41.18 o 
   6   5   5      839.68      792.19     43.56 o 
   7   5   5      460.68      397.75     32.81 o 
   8   5   5       43.67        0.00     28.11 o 
   9   5   5       64.78       52.57     24.84 o 
  10   5   5      798.11      785.29     67.92 o 
  11   5   5      761.51      727.52     78.42 o 
  12   5   5      451.11      452.30     62.91 o 
  13   5   5      143.11      140.12     54.42 o 
  14   5   5      444.04      540.69     67.91 o 
  15   5   5        2.00       26.76     36.69 o 
  16   5   5        1.73        5.11     40.87 o 
  17   5   5       94.17      195.26     45.31 o 
  18   5   5       62.50      117.62     63.67 o 
   0   6   5       11.45        0.00     19.86 o 
   1   6   5       27.51       53.65     12.47 o 
   2   6   5      953.34      842.63     41.79 o 
   3   6   5      138.21       87.66     23.84 o 
   4   6   5       12.51        1.36     21.88 o 
   5   6   5     1560.99     1635.16     78.71 o 
   6   6   5      228.20      274.60     32.35 o 
   7   6   5        0.65       15.61     25.41 o 
   8   6   5      400.46      403.85     45.92 o 
   9   6   5      809.73      884.76     75.23 o 
  10   6   5      110.19       60.41     37.01 o 
  11   6   5        0.77        1.73     38.35 o 
  12   6   5       19.40        0.00     34.21 o 
  13   6   5        3.01        3.65     39.99 o 
  14   6   5        5.47        0.00     45.51 o 
  15   6   5       12.49       64.23     36.82 o 
  16   6   5      131.50      135.99     40.46 o 
  17   6   5        0.81        0.00     45.88 o 
   1   7   5     1184.35     1087.91     54.98 o 
   2   7   5     2190.91     2288.22    120.84 o 
   3   7   5      338.75      319.03     38.59 o 
   4   7   5       65.81       76.29     26.75 o 
   5   7   5      566.46      550.78     45.84 o 
   6   7   5       48.99       74.15     19.84 o 
   7   7   5       24.75       60.38     31.76 o 
   8   7   5       74.07      104.76     32.50 o 
   9   7   5      119.24       96.95     34.51 o 
  10   7   5      108.01       67.15     33.30 o 
  11   7   5      232.09      189.06     44.68 o 
  12   7   5      204.24      263.97     49.87 o 
  13   7   5      186.82      196.92     45.18 o 
  14   7   5      234.46      297.05     65.16 o 
  15   7   5       82.80       68.95     53.09 o 
   0   8   5     5139.45     5794.20    274.82 o 
   1   8   5      185.46      176.72     40.95 o 
   2   8   5        1.96       18.44     32.45 o 
   3   8   5       61.81       58.00     40.62 o 
   4   8   5     1916.84     2029.88    114.35 o 
   5   8   5        5.37        0.00     30.71 o 
   6   8   5      256.86      186.19     40.76 o 
   7   8   5        4.87       11.01     38.26 o 
   8   8   5     1367.76     1680.47    112.37 o 
   9   8   5      237.76      225.89     47.61 o 
  10   8   5        6.70       18.05     51.00 o 
  11   8   5      101.99      179.71     59.11 o 
  12   8   5      238.15      283.48     78.86 o 
  13   8   5       76.35      117.26     76.80 o 
  14   8   5       37.15        0.00     89.47 o 
   1   9   5      155.46      119.72     35.50 o 
   2   9   5      880.34     1017.28     86.20 o 
   3   9   5      175.24      209.73     47.96 o 
   4   9   5      212.93      245.86     54.88 o 
   5   9   5      489.48      510.62     62.62 o 
   6   9   5      147.55      112.48     63.09 o 
   7   9   5      218.16      282.98     60.30 o 
   8   9   5        4.28       59.95     70.01 o 
   9   9   5        8.11        0.00     61.94 o 
  10   9   5        1.92      107.02     73.02 o 
  11   9   5        0.07        0.00     63.37 o 
  12   9   5       25.15        0.00     72.45 o 
   0  10   5      136.64      329.74     93.61 o 
   1  10   5       26.72       50.20     55.95 o 
   2  10   5      105.88      145.71     56.72 o 
   3  10   5       16.33       51.33     54.19 o 
   4  10   5       43.39        0.00     42.48 o 
   5  10   5        3.07        0.00     54.86 o 
   6  10   5       16.86      120.47     60.76 o 
   7  10   5      122.97       83.19     86.98 o 
   8  10   5        0.01        0.00     57.94 o 
   9  10   5       56.46       64.09     77.62 o 
   1  11   5      142.97      235.42     61.80 o 
   2  11   5      252.89      302.79     64.16 o 
   3  11   5        0.01       90.12     73.46 o 
   4  11   5        0.12      103.35     57.70 o 
   0   0   6    92795.34   112192.91    789.76 o 
   1   0   6     5003.36     5349.25    150.21 o 
   2   0   6     7431.06     9696.64    184.50 o 
   3   0   6     3754.77     3740.69    163.17 o 
   4   0   6    16073.48    16671.45    594.46 o 
   5   0   6     1989.57     1678.79     84.55 o 
   6   0   6     1669.84     1912.20     95.20 o 
   7   0   6      979.32      911.99     69.52 o 
   8   0   6     4423.89     4429.30    229.27 o 
   9   0   6       47.12      204.42     70.19 o 
  10   0   6        0.02       13.07     35.09 o 
  11   0   6     3483.72     3606.67    238.20 o 
  12   0   6     1926.23     1988.66    185.79 o 
  13   0   6      459.61      588.31    109.38 o 
  14   0   6      509.75      523.20    109.41 o 
  15   0   6     1379.57     1567.14    182.13 o 
  16   0   6     2450.70     2651.49    346.91 o 
  17   0   6       36.31      124.52     63.59 o 
  18   0   6      316.20      417.73    131.26 o 
  19   0   6      168.88      282.57    101.84 o 
  20   0   6        6.35      126.08    103.47 o 
   1   1   6     6262.83     7601.25    159.91 o 
   2   1   6      254.53      258.10     22.21 o 
   3   1   6     2177.52     1855.67     65.57 o 
   4   1   6      740.28      679.53     39.70 o 
   5   1   6     3246.14     3759.29    109.35 o 
   6   1   6      577.33      843.39     48.70 o 
   7   1   6     3601.86     4042.11    112.04 o 
   8   1   6       46.89       40.82     21.26 o 
   9   1   6     7892.98     8690.26    203.37 o 
  10   1   6      258.20      347.73     44.17 o 
  11   1   6      885.89      865.91     71.07 o 
  12   1   6      379.97      359.18     48.08 o 
  13   1   6      377.04      387.05     49.25 o 
  14   1   6       14.13        3.57     33.71 o 
  15   1   6       78.69      145.31     54.95 o 
  16   1   6       71.70      101.91     54.30 o 
  17   1   6       42.94       85.10     53.10 o 
  18   1   6        3.31        0.00     74.76 o 
  19   1   6       12.31        0.00     53.33 o 
  20   1   6       13.06       19.73     83.00 o 
   0   2   6     7303.66     8006.06    133.85 o 
   1   2   6      618.26      774.71     33.15 o 
   2   2   6     4321.69     4517.53    100.12 o 
   3   2   6     5242.67     5013.34    107.24 o 
   4   2   6       12.63        0.00     16.19 o 
   5   2   6      844.25      902.50     40.49 o 
   6   2   6       82.95       52.76     25.21 o 
   7   2   6      221.02      317.34     36.90 o 
   8   2   6      116.67      152.33     28.34 o 
   9   2   6     3895.27     4276.83    166.25 o 
  10   2   6       86.04      124.43     39.21 o 
  11   2   6      394.17      383.59     58.95 o 
  12   2   6     1573.46     1341.87    102.46 o 
  13   2   6       51.56      123.56     39.11 o 
  14   2   6      142.39      157.98     42.61 o 
  15   2   6      215.54      222.52     41.04 o 
  16   2   6       13.04        0.00     50.59 o 
  17   2   6       68.34       17.40     62.80 o 
  18   2   6       90.85      113.16     54.77 o 
  19   2   6        4.35       28.86     66.55 o 
   1   3   6      208.24      218.61     21.78 o 
   2   3   6    12685.68    13175.30    167.30 o 
   3   3   6     1531.45     1578.03     60.85 o 
   4   3   6      655.39      660.42     43.57 o 
   5   3   6     1494.88     1184.10     65.24 o 
   6   3   6      134.62      131.87     24.15 o 
   7   3   6      325.55      239.48     29.76 o 
   8   3   6       80.34       73.62     36.75 o 
   9   3   6      215.04      208.04     36.49 o 
  10   3   6      939.73      955.74     68.99 o 
  11   3   6       93.60       68.36     30.51 o 
  12   3   6      827.95      848.00     81.82 o 
  13   3   6       46.01       60.73     33.77 o 
  14   3   6     1190.12     1401.22    104.98 o 
  15   3   6      856.49     1011.11     95.26 o 
  16   3   6      255.19      118.96     57.38 o 
  17   3   6        7.07       79.60     57.72 o 
  18   3   6       98.18       90.59     77.33 o 
  19   3   6       36.61      104.50     59.03 o 
   0   4   6     3589.26     3547.63    161.20 o 
   1   4   6      240.16      160.06     24.57 o 
   2   4   6       18.78       43.55     18.57 o 
   3   4   6      593.62      532.31     38.89 o 
   4   4   6     4208.79     4447.56    101.78 o 
   5   4   6      143.48       90.90     18.97 o 
   6   4   6     1140.23     1046.77     55.92 o 
   7   4   6      632.90      587.78     52.72 o 
   8   4   6       37.18        0.00     30.78 o 
   9   4   6       15.17       30.18     27.92 o 
  10   4   6      189.02      154.06     29.33 o 
  11   4   6      743.11      704.43     67.57 o 
  12   4   6      165.08      161.70     48.87 o 
  13   4   6      113.28       89.11     52.85 o 
  14   4   6       70.85       92.61     47.40 o 
  15   4   6       83.85       97.94     41.62 o 
  16   4   6        0.01       42.99     68.00 o 
  17   4   6       46.39      100.45     75.61 o 
  18   4   6        2.16       88.49     64.59 o 
   1   5   6      346.82      344.41     23.72 o 
   2   5   6     4184.54     4101.57    110.50 o 
   3   5   6      336.67      265.66     26.97 o 
   4   5   6     3946.57     4419.42    124.21 o 
   5   5   6       11.81        0.00     17.66 o 
   6   5   6      485.39      556.91     44.53 o 
   7   5   6      709.78      595.36     35.97 o 
   8   5   6        4.61        0.00     28.07 o 
   9   5   6      231.21      173.51     33.58 o 
  10   5   6        3.57        0.00     28.45 o 
  11   5   6      275.59      232.38     60.46 o 
  12   5   6        4.69       11.86     42.20 o 
  13   5   6       43.52       22.13     57.47 o 
  14   5   6      218.59      233.59     48.72 o 
  15   5   6        0.97       82.95     41.68 o 
  16   5   6       23.55       25.81     48.34 o 
  17   5   6       10.02       39.45     51.33 o 
  18   5   6        6.08       60.77     50.32 o 
   0   6   6     3784.95     3763.40    126.31 o 
   1   6   6     1945.18     2014.44     69.84 o 
   2   6   6      566.30      482.15     34.91 o 
   3   6   6     2978.98     2843.00     87.93 o 
   4   6   6      315.19      336.15     35.35 o 
   5   6   6     1230.92     1063.01     65.19 o 
   6   6   6      148.00       99.72     24.45 o 
   7   6   6     2432.25     2535.75    101.42 o 
   8   6   6      825.91      751.66     72.76 o 
   9   6   6      559.17      468.16     58.76 o 
  10   6   6      985.13      992.90     80.45 o 
  11   6   6       57.12       40.12     41.27 o 
  12   6   6        4.88       46.39     44.97 o 
  13   6   6      367.25      366.72     62.33 o 
  14   6   6       92.63       94.17     41.56 o 
  15   6   6        0.07        0.00     42.53 o 
  16   6   6        2.62       51.57     57.84 o 
  17   6   6      161.26      122.32     64.98 o 
   1   7   6        0.21        0.38     29.04 o 
   2   7   6      282.48      227.49     48.12 o 
   3   7   6     1177.59     1208.00     73.10 o 
   4   7   6     2019.65     2128.54    104.80 o 
   5   7   6     2832.31     3036.93    130.56 o 
   6   7   6      269.90      276.02     39.09 o 
   7   7   6      655.47      594.80     53.86 o 
   8   7   6      188.55      205.29     39.53 o 
   9   7   6     1277.72     1343.20     94.74 o 
  10   7   6      132.47      115.90     37.20 o 
  11   7   6       46.63       60.93     44.55 o 
  12   7   6        5.55        0.00     42.08 o 
  13   7   6      239.85      262.01     52.58 o 
  14   7   6        4.23        5.38     44.82 o 
  15   7   6        0.71       61.10     58.38 o 
   0   8   6      897.94     1070.95    120.68 o 
   1   8   6      483.06      563.13     59.82 o 
   2   8   6        0.09       69.14     34.44 o 
   3   8   6      839.61      799.59     76.25 o 
   4   8   6        0.02        0.00     36.36 o 
   5   8   6       35.53       93.74     35.37 o 
   6   8   6      121.84      114.41     39.80 o 
   7   8   6      126.30      139.25     45.00 o 
   8   8   6      506.24      473.53     61.98 o 
   9   8   6       87.61      126.61     40.38 o 
  10   8   6       37.52        0.00     31.65 o 
  11   8   6       28.36        0.00     42.23 o 
  12   8   6        9.78       89.70     50.40 o 
  13   8   6        8.94        0.51     60.29 o 
  14   8   6        6.69        0.00     74.30 o 
   1   9   6       73.09       86.94     54.33 o 
   2   9   6      471.79      558.92     69.06 o 
   3   9   6       53.10       56.74     41.25 o 
   4   9   6        2.67       16.72     41.20 o 
   5   9   6       51.78        0.00     40.97 o 
   6   9   6      146.82      193.47     54.15 o 
   7   9   6       25.83        0.00     50.16 o 
   8   9   6       41.75       35.11     58.00 o 
   9   9   6       22.11        0.00     85.01 o 
  10   9   6       39.24       29.12     85.23 o 
  11   9   6       17.87        0.00     69.35 o 
  12   9   6        0.52        0.00     87.13 o 
   0  10   6       36.13        0.00     49.79 o 
   1  10   6       67.70       70.76     47.00 o 
   2  10   6        5.12       22.43     47.51 o 
   3  10   6      154.90      217.37     58.41 o 
   4  10   6       12.00       30.38     55.87 o 
   5  10   6       81.19      123.96     48.73 o 
   6  10   6        4.22        0.00     55.40 o 
   7  10   6      315.05      408.97     75.37 o 
   8  10   6      173.19      208.20     85.66 o 
   9  10   6        4.70        0.00     69.35 o 
   1  11   6        2.77       88.15     50.10 o 
   2  11   6       10.97       68.71     50.98 o 
   3  11   6       11.54        0.00     69.40 o 
   4  11   6        0.19       79.52     67.06 o 
   1   1   7    27950.27    29635.46    679.68 o 
   2   1   7    15630.01    16859.67    205.60 o 
   3   1   7      107.55      183.18     37.69 o 
   4   1   7     4646.19     4921.10    104.97 o 
   5   1   7      157.45      259.55     26.65 o 
   6   1   7      125.59      141.25     31.09 o 
   7   1   7     2026.43     2037.57     92.05 o 
   8   1   7     1790.47     1888.67     93.90 o 
   9   1   7      108.25       52.25     32.89 o 
  10   1   7      739.17      738.57     62.89 o 
  11   1   7      350.33      390.05     49.94 o 
  12   1   7      156.58      143.15     33.56 o 
  13   1   7       19.22       62.95     30.27 o 
  14   1   7        0.31        0.00     33.22 o 
  15   1   7      277.15      377.51     80.68 o 
  16   1   7       15.76        0.00    101.91 o 
  17   1   7      451.35      541.13     90.13 o 
  18   1   7        0.52       47.42     53.57 o 
  19   1   7        2.73        0.00     41.80 o 
   0   2   7      154.53      148.59     22.04 o 
   1   2   7       11.08       51.64     28.21 o 
   2   2   7      507.82      553.87     32.62 o 
   3   2   7      861.11      763.97     45.37 o 
   4   2   7      766.45      867.78     42.78 o 
   5   2   7     2984.97     2740.64     83.88 o 
   6   2   7      268.41      278.66     31.23 o 
   7   2   7        8.77       26.99     18.56 o 
   8   2   7      208.67      185.86     24.13 o 
   9   2   7     2004.12     1896.90    109.33 o 
  10   2   7      802.36      923.50     92.27 o 
  11   2   7      237.82      328.76     58.44 o 
  12   2   7      540.65      525.34     72.27 o 
  13   2   7       83.52      160.87     41.11 o 
  14   2   7        5.93        0.00     44.10 o 
  15   2   7      616.12      570.34     73.56 o 
  16   2   7       51.58       79.70     46.66 o 
  17   2   7       63.07       75.40     52.35 o 
  18   2   7       94.44       59.07     50.72 o 
  19   2   7       44.89      129.56     66.91 o 
   1   3   7     6560.10     6961.97    106.52 o 
   2   3   7     1037.10      925.93     42.87 o 
   3   3   7      356.08      459.61     39.23 o 
   4   3   7     2788.12     2769.90     89.62 o 
   5   3   7     3004.30     2853.28     78.69 o 
   6   3   7       56.14       10.11     19.14 o 
   7   3   7      180.13      131.17     34.31 o 
   8   3   7       38.41       47.76     34.24 o 
   9   3   7      616.64      588.76     61.26 o 
  10   3   7       26.68       53.21     43.41 o 
  11   3   7       33.71       39.48     51.83 o 
  12   3   7        5.76       16.45     42.92 o 
  13   3   7      787.57      829.96     82.78 o 
  14   3   7       57.87       46.76     39.08 o 
  15   3   7       11.69       61.49     35.38 o 
  16   3   7       61.07       80.52     37.55 o 
  17   3   7      207.26      155.70     72.79 o 
  18   3   7       12.66       19.65     50.85 o 
  19   3   7       53.69        0.00     58.33 o 
   0   4   7     2498.72     2104.29     87.27 o 
   1   4   7      895.52      720.81     40.52 o 
   2   4   7     6380.05     6675.80    139.56 o 
   3   4   7       84.57       35.87     19.34 o 
   4   4   7      993.16      877.89     50.42 o 
   5   4   7      101.64       55.57     16.57 o 
   6   4   7      998.43      904.76     53.91 o 
   7   4   7      274.45      308.84     48.31 o 
   8   4   7      383.41      313.53     40.02 o 
   9   4   7      234.06      222.75     33.59 o 
  10   4   7        0.99       30.75     38.33 o 
  11   4   7      740.29      796.08     77.04 o 
  12   4   7      101.44      132.75     40.04 o 
  13   4   7      352.53      323.27     54.92 o 
  14   4   7       45.04       86.89     43.92 o 
  15   4   7      246.63      201.54     40.29 o 
  16   4   7        0.11        0.00     44.26 o 
  17   4   7      298.43      153.54     67.28 o 
  18   4   7      173.40      102.05     55.15 o 
   1   5   7       31.22       19.00     14.53 o 
   2   5   7        0.48       37.81     20.53 o 
   3   5   7     1474.21     1217.79     65.70 o 
   4   5   7       94.64      122.43     24.97 o 
   5   5   7      816.17      894.62     48.79 o 
   6   5   7       82.96       66.73     20.28 o 
   7   5   7       44.51       76.80     29.36 o 
   8   5   7        4.25        1.31     34.46 o 
   9   5   7     1246.56     1266.98     87.94 o 
  10   5   7      179.69      258.28     38.54 o 
  11   5   7      176.12      227.27     48.20 o 
  12   5   7       81.29      192.80     47.62 o 
  13   5   7     1647.77     1743.68    126.39 o 
  14   5   7       17.54        0.00     40.33 o 
  15   5   7       98.46       67.88     42.84 o 
  16   5   7       54.64      154.15     52.59 o 
  17   5   7       13.55        0.00     51.26 o 
   0   6   7      180.73      189.63     41.89 o 
   1   6   7      113.79      149.49     24.08 o 
   2   6   7      620.01      572.25     48.05 o 
   3   6   7     1420.30     1519.65     83.37 o 
   4   6   7     1746.12     1848.77     92.17 o 
   5   6   7      334.08      318.72     38.06 o 
   6   6   7      344.05      307.26     32.59 o 
   7   6   7     1307.22     1334.28     74.61 o 
   8   6   7       12.84      106.88     33.13 o 
   9   6   7      993.76      956.05     79.67 o 
  10   6   7      104.33       73.06     41.36 o 
  11   6   7        0.10       44.24     39.28 o 
  12   6   7        7.41       14.13     40.22 o 
  13   6   7        1.41        0.00     44.10 o 
  14   6   7        4.71       90.27     48.83 o 
  15   6   7      136.01      120.92     41.70 o 
  16   6   7       12.21       30.68     50.59 o 
   1   7   7      341.23      317.57     49.16 o 
   2   7   7       99.61       55.83     30.62 o 
   3   7   7     1782.22     1769.30     90.86 o 
   4   7   7      746.09      785.59     63.50 o 
   5   7   7      171.71      149.41     48.69 o 
   6   7   7       48.07       11.00     28.96 o 
   7   7   7       73.15      168.84     38.69 o 
   8   7   7       31.62       20.97     32.99 o 
   9   7   7        2.52        0.00     28.93 o 
  10   7   7      186.16      171.28     50.86 o 
  11   7   7        0.53        0.00     49.49 o 
  12   7   7       38.12       55.84     36.66 o 
  13   7   7        2.57        0.00     53.56 o 
  14   7   7        0.55        2.95     53.89 o 
  15   7   7        0.07       34.83     51.70 o 
   0   8   7        4.80        0.00     57.35 o 
   1   8   7     2885.51     3039.24    145.53 o 
   2   8   7      127.53      177.97     34.87 o 
   3   8   7     2192.73     2520.47    138.42 o 
   4   8   7      148.78      192.05     39.82 o 
   5   8   7     1377.96     1505.34    113.37 o 
   6   8   7      910.71     1028.58    102.44 o 
   7   8   7      157.96       72.72     40.63 o 
   8   8   7      382.83      452.45     56.90 o 
   9   8   7      368.51      416.15     59.42 o 
  10   8   7      336.06      364.86     50.15 o 
  11   8   7      134.31      109.28     50.90 o 
  12   8   7       37.17       86.16     48.34 o 
  13   8   7        0.11       29.35     51.11 o 
   1   9   7        1.45       49.43     41.34 o 
   2   9   7      323.14      262.92     51.87 o 
   3   9   7      351.05      283.03     48.70 o 
   4   9   7        0.97       21.95     31.14 o 
   5   9   7       16.80        5.73     44.36 o 
   6   9   7       52.97        0.00     47.42 o 
   7   9   7       87.92       83.63     55.25 o 
   8   9   7        7.10        0.00     52.81 o 
   9   9   7       31.66       47.74     87.08 o 
  10   9   7        0.04      232.13     72.03 o 
  11   9   7        3.23       28.70     74.09 o 
   0  10   7        4.19        0.00     71.57 o 
   1  10   7        0.22       39.66     50.09 o 
   2  10   7        4.84      101.11     54.73 o 
   3  10   7      105.85      182.31     65.96 o 
   4  10   7        5.79        0.00     48.37 o 
   5  10   7       28.65        6.47     51.70 o 
   6  10   7       19.76       77.61     60.79 o 
   7  10   7      139.71      170.40     75.54 o 
   8  10   7       13.82       46.50     99.41 o 
   1  11   7       62.64       81.97     66.49 o 
   2  11   7       35.40       63.08     53.03 o 
   3  11   7      124.98      213.53     60.60 o 
   0   0   8        0.33      210.81     83.89 o 
   1   0   8    20746.22    19938.27    406.12 o 
   2   0   8     2702.54     3242.36    158.47 o 
   3   0   8      609.25     1022.12    129.29 o 
   4   0   8     7320.17     8481.05    368.47 o 
   5   0   8     2435.69     2743.83    167.43 o 
   6   0   8    16929.01    18392.18    323.75 o 
   7   0   8     8096.73     7998.70    171.44 o 
   8   0   8     1600.04     1838.86    166.73 o 
   9   0   8      228.34      199.38     78.75 o 
  10   0   8      104.97      108.34     32.07 o 
  11   0   8     2862.08     2462.34    130.42 o 
  12   0   8     1153.97     1257.04    154.11 o 
  13   0   8      722.27      708.04    114.48 o 
  14   0   8      201.58      114.39     76.64 o 
  15   0   8      115.41       63.39    120.44 o 
  16   0   8        1.17       59.98    163.49 o 
  17   0   8      294.84      288.43    361.39 o 
  18   0   8        2.27       73.81     72.91 o 
  19   0   8        3.79       90.48    126.92 o 
   1   1   8     6079.00     6584.95    148.13 o 
   2   1   8      776.94      679.81     48.52 o 
   3   1   8      971.71      921.28     57.17 o 
   4   1   8     2610.31     2320.06     91.12 o 
   5   1   8       66.67       43.50     20.91 o 
   6   1   8     1306.42     1267.36     62.20 o 
   7   1   8       91.73      109.09     20.64 o 
   8   1   8      726.34      797.83     74.07 o 
   9   1   8     1717.29     1797.67     95.98 o 
  10   1   8     2571.71     2460.21    116.70 o 
  11   1   8        2.58        0.00     47.58 o 
  12   1   8     1422.51     1497.80     93.96 o 
  13   1   8     1307.72     1566.65    104.90 o 
  14   1   8       28.96      126.92     39.25 o 
  15   1   8        0.60       59.34     52.78 o 
  16   1   8      114.28      167.62     51.62 o 
  17   1   8       48.83       19.22     60.73 o 
  18   1   8        8.35        0.00     61.28 o 
  19   1   8        9.23        0.00     70.53 o 
   0   2   8        2.20        0.00     22.77 o 
   1   2   8    12435.85    12968.89    201.04 o 
   2   2   8      252.55      203.84     21.50 o 
   3   2   8     1815.72     1547.10     73.71 o 
   4   2   8      129.58      157.58     31.12 o 
   5   2   8      996.42      869.36     47.55 o 
   6   2   8        3.14       22.21     18.03 o 
   7   2   8        1.79       75.60     23.16 o 
   8   2   8       71.87       87.84     19.69 o 
   9   2   8     1155.93     1018.48     55.72 o 
  10   2   8      104.56      136.14     54.50 o 
  11   2   8      264.96      256.14     50.35 o 
  12   2   8       68.47        6.44     38.40 o 
  13   2   8        7.79       27.38     39.66 o 
  14   2   8      239.29      243.28     59.30 o 
  15   2   8       11.06        0.00     48.85 o 
  16   2   8       56.81       27.50     41.54 o 
  17   2   8       20.81        0.00     46.06 o 
  18   2   8      261.83      206.88     68.37 o 
  19   2   8        0.17        0.00     73.65 o 
   1   3   8    13435.71    13519.21    158.25 o 
   2   3   8      550.88      746.77     42.37 o 
   3   3   8    12987.59    12397.90    186.34 o 
   4   3   8     3134.65     3259.46    111.47 o 
   5   3   8      567.95      491.66     42.59 o 
   6   3   8      273.52      227.61     31.27 o 
   7   3   8      392.36      273.15     30.19 o 
   8   3   8        6.57       13.94     29.86 o 
   9   3   8      815.07      767.40     73.17 o 
  10   3   8      874.07      823.97     61.16 o 
  11   3   8      128.06      106.48     40.53 o 
  12   3   8       53.05       73.67     38.70 o 
  13   3   8     1333.85     1355.61    115.99 o 
  14   3   8      538.49      781.77     90.99 o 
  15   3   8      245.75      191.34     48.37 o 
  16   3   8       42.53       75.75     54.29 o 
  17   3   8        0.58       27.61     71.35 o 
  18   3   8        7.19       30.08     63.78 o 
  19   3   8        2.57      134.48     53.82 o 
   0   4   8       31.20       25.35     21.74 o 
   1   4   8      160.56      151.51     22.91 o 
   2   4   8     1610.62     1421.45     69.15 o 
   3   4   8       78.00       95.25     22.95 o 
   4   4   8      568.97      666.27     44.42 o 
   5   4   8      408.78      313.73     30.98 o 
   6   4   8      254.80      236.76     29.73 o 
   7   4   8      739.82      776.47     49.62 o 
   8   4   8     1128.32     1210.20     78.17 o 
   9   4   8      681.56      630.07     54.63 o 
  10   4   8      114.69      170.92     43.82 o 
  11   4   8      308.11      350.48     53.44 o 
  12   4   8      806.39     1007.80     94.46 o 
  13   4   8       60.25      108.31     40.85 o 
  14   4   8      101.83       77.72     43.02 o 
  15   4   8       78.39      139.08     48.26 o 
  16   4   8        6.13        4.67     46.99 o 
  17   4   8        3.98        0.00     66.83 o 
  18   4   8        5.89       51.43     95.80 o 
   1   5   8      115.60      125.19     26.65 o 
   2   5   8        1.14        0.00     22.90 o 
   3   5   8      113.92      174.11     29.38 o 
   4   5   8       22.23       40.52     21.43 o 
   5   5   8      601.43      475.87     40.31 o 
   6   5   8       29.45       11.42     15.85 o 
   7   5   8     2578.96     2448.32     97.14 o 
   8   5   8       46.79       57.62     31.02 o 
   9   5   8       75.29       51.47     32.37 o 
  10   5   8      347.58      317.44     49.56 o 
  11   5   8      103.71       86.16     38.19 o 
  12   5   8      181.95      264.45     52.35 o 
  13   5   8      190.59      103.30     38.36 o 
  14   5   8      725.57      697.24     82.88 o 
  15   5   8       47.62       59.49     47.66 o 
  16   5   8       94.78       76.32     54.51 o 
  17   5   8      117.58       46.99     62.19 o 
   0   6   8      186.73      188.20     52.45 o 
   1   6   8     2216.32     2161.70     76.70 o 
   2   6   8       13.15        0.00     26.07 o 
   3   6   8      211.33      171.14     32.37 o 
   4   6   8      499.91      498.87     53.46 o 
   5   6   8      192.46      158.55     37.90 o 
   6   6   8      182.55      125.36     32.84 o 
   7   6   8       21.28       14.00     22.85 o 
   8   6   8     2676.00     2670.65    130.91 o 
   9   6   8        0.50        0.00     32.37 o 
  10   6   8       28.50        0.00     50.66 o 
  11   6   8      404.84      443.95     67.11 o 
  12   6   8      790.85      824.64     93.90 o 
  13   6   8       38.22      118.47     55.83 o 
  14   6   8       14.08       12.80     47.92 o 
  15   6   8       75.02       95.80     40.20 o 
  16   6   8       19.78       74.98     49.69 o 
   1   7   8      455.51      429.29     53.08 o 
   2   7   8     2164.05     1923.65    105.59 o 
   3   7   8      118.68       85.33     42.00 o 
   4   7   8     1334.18     1274.52     81.08 o 
   5   7   8      423.93      424.50     51.83 o 
   6   7   8      720.16      650.34     57.26 o 
   7   7   8      611.34      646.87     66.50 o 
   8   7   8      275.76      275.57     47.04 o 
   9   7   8       74.16       51.86     42.13 o 
  10   7   8      632.92      671.30     85.00 o 
  11   7   8       25.47        0.00     37.04 o 
  12   7   8      103.62       43.02     41.77 o 
  13   7   8      189.11      214.63     49.94 o 
  14   7   8       24.38        0.00     58.71 o 
  15   7   8        0.18       31.78     52.76 o 
   0   8   8       55.27        2.06     50.94 o 
   1   8   8      153.32      160.18     41.06 o 
   2   8   8       43.83       51.04     39.55 o 
   3   8   8       62.94       76.48     33.30 o 
   4   8   8      590.77      509.99     55.45 o 
   5   8   8      107.47       78.91     57.72 o 
   6   8   8      299.02      235.56     56.02 o 
   7   8   8       62.34       54.09     36.50 o 
   8   8   8       64.82       77.77     49.41 o 
   9   8   8       56.52       62.52     59.72 o 
  10   8   8        6.73       17.51     43.55 o 
  11   8   8        0.15       50.65     34.01 o 
  12   8   8       27.33       82.88     46.89 o 
  13   8   8       30.89       20.19     46.23 o 
   1   9   8       93.64       99.93     40.72 o 
   2   9   8      211.96      211.23     39.33 o 
   3   9   8       90.27       56.98     41.05 o 
   4   9   8      159.58      189.50     40.94 o 
   5   9   8        4.95        0.00     44.16 o 
   6   9   8        8.76        0.78     41.26 o 
   7   9   8      264.20      361.00     71.60 o 
   8   9   8        5.87       75.40     53.64 o 
   9   9   8      125.37      109.42     86.41 o 
  10   9   8       28.46       99.19    111.35 o 
  11   9   8       25.52        4.67     88.80 o 
   0  10   8       74.08      122.75     76.49 o 
   1  10   8       12.08       52.75     41.72 o 
   2  10   8       45.69       18.33     73.48 o 
   3  10   8      173.77      191.81     53.24 o 
   4  10   8       18.76       86.37     44.88 o 
   5  10   8        3.19       37.80     47.58 o 
   6  10   8       12.25        0.00     56.59 o 
   7  10   8       22.73       27.44     69.16 o 
   8  10   8      252.34      322.04    106.92 o 
   1  11   8        7.86        0.00     66.37 o 
   2  11   8        3.60       91.06     81.73 o 
   1   1   9     7502.06     8126.05    173.91 o 
   2   1   9     6305.16     6273.31    150.49 o 
   3   1   9     1877.48     2321.07    133.82 o 
   4   1   9     2053.87     2528.83    100.42 o 
   5   1   9        1.72        0.00     18.64 o 
   6   1   9     3665.11     4068.31    122.97 o 
   7   1   9       38.36       11.34     41.61 o 
   8   1   9      404.72      337.72     37.43 o 
   9   1   9      176.45      116.36     44.22 o 
  10   1   9      835.33      875.87     84.34 o 
  11   1   9     1495.35     1423.29     92.86 o 
  12   1   9       63.36       32.03     33.04 o 
  13   1   9      125.67      169.55     41.34 o 
  14   1   9      338.80      438.06     89.49 o 
  15   1   9      188.82      197.13     58.45 o 
  16   1   9       22.53        0.00     54.45 o 
  17   1   9       99.56        0.00     61.71 o 
  18   1   9       30.22       22.47     75.46 o 
  19   1   9       47.12       39.25     72.01 o 
   0   2   9     5695.72     5570.02    235.08 o 
   1   2   9       16.17       52.31     21.71 o 
   2   2   9     4640.71     4519.07    106.51 o 
   3   2   9     5509.97     6190.38    175.98 o 
   4   2   9     3583.90     3708.19    105.07 o 
   5   2   9      751.82      932.20     54.43 o 
   6   2   9      578.58      553.65     42.63 o 
   7   2   9        5.68        0.00     27.24 o 
   8   2   9     2018.40     1832.56     97.19 o 
   9   2   9      305.53      261.01     30.00 o 
  10   2   9     1244.52     1096.46     77.96 o 
  11   2   9       75.52       97.66     40.69 o 
  12   2   9     1348.78     1379.43    119.17 o 
  13   2   9      259.51      184.42     44.82 o 
  14   2   9      225.84      231.46     60.59 o 
  15   2   9       58.91       51.10     60.85 o 
  16   2   9       72.48      221.65     60.36 o 
  17   2   9       35.79       83.97     65.57 o 
  18   2   9       38.65      106.65    122.06 o 
  19   2   9        3.26        0.00     57.32 o 
   1   3   9     5614.60     5382.19    116.77 o 
   2   3   9     1093.74     1224.80     46.95 o 
   3   3   9     4304.09     4915.99    122.09 o 
   4   3   9     1420.86     1464.31     76.76 o 
   5   3   9     2968.18     3162.70    114.57 o 
   6   3   9      242.98      241.15     27.17 o 
   7   3   9      702.07      671.25     51.55 o 
   8   3   9      331.70      289.69     31.73 o 
   9   3   9        4.12        0.00     34.53 o 
  10   3   9      419.94      441.67     66.29 o 
  11   3   9      138.94       66.96     40.87 o 
  12   3   9       72.29      114.01     40.01 o 
  13   3   9     1253.76     1440.62    118.69 o 
  14   3   9      237.87      228.86     53.85 o 
  15   3   9      101.92       29.62     41.36 o 
  16   3   9      123.46      169.87     62.41 o 
  17   3   9       71.28      101.83     58.31 o 
  18   3   9       20.22      125.00     58.89 o 
   0   4   9      147.28      129.06     20.89 o 
   1   4   9     2266.68     2175.18     65.80 o 
   2   4   9      535.12      593.84     50.65 o 
   3   4   9      741.39      676.77     36.13 o 
   4   4   9     1249.09     1072.31     52.32 o 
   5   4   9      205.75      134.81     23.27 o 
   6   4   9       54.90       65.13     26.44 o 
   7   4   9      312.32      347.33     34.59 o 
   8   4   9      349.06      328.05     44.58 o 
   9   4   9      715.84      665.40     69.83 o 
  10   4   9        7.89       50.89     36.97 o 
  11   4   9      151.05      150.20     37.48 o 
  12   4   9      135.40      142.89     44.12 o 
  13   4   9      110.15      175.20     48.55 o 
  14   4   9       44.25       38.59     38.77 o 
  15   4   9       22.94       31.83     44.22 o 
  16   4   9       96.47      147.75     54.37 o 
  17   4   9       11.57        0.00     60.97 o 
  18   4   9      209.29      186.60     81.15 o 
   1   5   9       45.64       85.12     21.57 o 
   2   5   9        1.17       16.53     21.76 o 
   3   5   9     1161.74     1084.85     74.87 o 
   4   5   9      158.84      146.71     25.55 o 
   5   5   9     2122.45     2122.79     83.50 o 
   6   5   9     1796.16     1665.05     74.42 o 
   7   5   9      320.85      265.92     31.94 o 
   8   5   9        0.45        0.00     31.07 o 
   9   5   9       22.83        0.00     36.27 o 
  10   5   9      684.20      708.57     75.56 o 
  11   5   9      129.35      114.68     38.25 o 
  12   5   9      484.35      444.66     73.29 o 
  13   5   9      692.80      723.67     86.02 o 
  14   5   9       48.79       99.67     53.82 o 
  15   5   9       31.15       44.81     56.31 o 
  16   5   9      162.23       98.70     59.43 o 
  17   5   9       26.62       16.64     59.73 o 
   0   6   9       43.76      128.77     47.46 o 
   1   6   9      362.81      301.52     30.03 o 
   2   6   9        0.26       31.66     31.81 o 
   3   6   9        1.58       37.10     24.10 o 
   4   6   9      107.34       89.41     37.30 o 
   5   6   9      629.05      497.39     45.99 o 
   6   6   9      282.62      240.94     41.93 o 
   7   6   9     2620.38     2643.32    109.55 o 
   8   6   9      112.16      112.61     39.48 o 
   9   6   9     1127.44     1172.53     90.16 o 
  10   6   9       61.42       35.46     40.78 o 
  11   6   9       43.21       63.82     43.62 o 
  12   6   9       37.33        0.00     39.64 o 
  13   6   9        8.13       22.22     44.07 o 
  14   6   9       71.43       93.64     45.58 o 
  15   6   9        5.53        0.00     45.02 o 
  16   6   9       15.66       21.12     51.75 o 
   1   7   9     2350.47     2520.47    126.85 o 
   2   7   9      214.69      280.84     42.29 o 
   3   7   9     1324.91     1184.96     79.56 o 
   4   7   9       22.32       99.12     27.14 o 
   5   7   9       29.21       12.08     35.37 o 
   6   7   9      832.37      831.52     62.67 o 
   7   7   9      167.77       91.84     41.55 o 
   8   7   9       88.84      141.26     32.98 o 
   9   7   9      544.33      668.18     78.54 o 
  10   7   9       89.36      163.70     72.09 o 
  11   7   9      144.14      171.78     44.23 o 
  12   7   9        0.00        0.00     37.69 o 
  13   7   9       41.83       84.05     57.09 o 
  14   7   9        4.90        0.00     59.96 o 
  15   7   9       11.95      127.56     63.68 o 
   0   8   9     1885.46     1903.85    182.74 o 
   1   8   9      225.42      171.56     38.52 o 
   2   8   9      157.88      140.63     46.70 o 
   3   8   9      250.17      142.93     37.02 o 
   4   8   9      603.18      637.80     67.22 o 
   5   8   9      464.44      514.87     66.10 o 
   6   8   9       71.66      114.73     49.78 o 
   7   8   9      723.79      718.84     82.52 o 
   8   8   9      818.95      918.86     90.77 o 
   9   8   9       35.99       30.52     33.14 o 
  10   8   9        1.09        0.00     48.96 o 
  11   8   9       94.83       81.63     48.06 o 
  12   8   9       92.33      146.18     52.62 o 
  13   8   9       20.76       26.68     47.69 o 
   1   9   9       48.64       42.55     33.40 o 
   2   9   9        5.33       10.50     40.38 o 
   3   9   9     1067.66     1261.82    107.39 o 
   4   9   9        7.25        7.00     33.31 o 
   5   9   9       44.19       28.70     40.78 o 
   6   9   9      229.17      313.55     63.01 o 
   7   9   9        1.16        0.00     46.59 o 
   8   9   9       41.50        0.00    116.90 o 
   9   9   9        1.99        7.33     71.22 o 
  10   9   9       11.37        0.00     71.66 o 
  11   9   9        6.26        0.00     99.35 o 
   0  10   9       39.27       13.34     62.66 o 
   1  10   9       25.81       65.17     50.96 o 
   2  10   9       91.30       93.27     75.00 o 
   3  10   9        0.99        0.00     48.54 o 
   4  10   9       79.82      124.67     44.65 o 
   5  10   9        5.11       90.32     81.23 o 
   6  10   9        2.29       14.98     53.11 o 
   7  10   9       19.13        3.62     63.67 o 
   8  10   9       69.06      193.29     70.92 o 
   0   0  10     9582.33     9868.35    537.78 o 
   1   0  10     1062.00     1211.45     90.80 o 
   2   0  10     1096.96     1489.68    104.41 o 
   3   0  10     5590.80     4870.84    223.77 o 
   4   0  10     1744.86     1661.70    174.14 o 
   5   0  10     1129.42      713.90    116.18 o 
   6   0  10     2074.01     2330.99    228.04 o 
   7   0  10     8446.50     8748.01    287.47 o 
   8   0  10     6117.50     6527.06    174.67 o 
   9   0  10       67.32      141.78     22.61 o 
  10   0  10        0.03       38.34     51.54 o 
  11   0  10      908.91      864.88    117.64 o 
  12   0  10     2984.19     3409.58    256.13 o 
  13   0  10        2.04      106.89     72.92 o 
  14   0  10       45.04       12.86     52.50 o 
  15   0  10       25.81        0.00     87.57 o 
  16   0  10     1328.01     1539.41    285.13 o 
  17   0  10       27.94      240.61    149.21 o 
  18   0  10      172.34      202.72    104.33 o 
  19   0  10      147.10      573.75    323.75 o 
   1   1  10       10.12       78.63     26.58 o 
   2   1  10     1498.44     1298.98     69.05 o 
   3   1  10     3835.40     3964.25    153.85 o 
   4   1  10        0.03        0.00     62.51 o 
   5   1  10     1837.28     1818.13    104.83 o 
   6   1  10     2872.37     2759.90    108.71 o 
   7   1  10     1406.86     1602.83     79.50 o 
   8   1  10        4.13       33.04     32.29 o 
   9   1  10     2971.96     3053.72    148.60 o 
  10   1  10      833.73      765.80     76.26 o 
  11   1  10      964.15     1234.52    101.13 o 
  12   1  10        0.61        0.00     33.83 o 
  13   1  10        2.74       79.55     48.98 o 
  14   1  10      246.94      247.00     77.05 o 
  15   1  10       55.21       20.64     39.66 o 
  16   1  10       36.86       45.32     61.38 o 
  17   1  10      132.51       66.90     67.22 o 
  18   1  10       24.25        0.00     77.52 o 
  19   1  10        0.72        0.00     62.59 o 
   0   2  10     4816.86     5297.68    229.62 o 
   1   2  10     1418.89     1110.74     63.41 o 
   2   2  10     4751.31     5113.87    120.65 o 
   3   2  10        0.20        0.00     31.37 o 
   4   2  10      440.25      467.13     56.77 o 
   5   2  10       79.37       38.63     24.41 o 
   6   2  10    10153.16    10434.65    218.09 o 
   7   2  10      434.55      419.69     41.96 o 
   8   2  10     2779.28     2827.97    133.71 o 
   9   2  10       63.49       19.48     38.59 o 
  10   2  10      359.07      240.19     45.26 o 
  11   2  10       34.21        6.65     36.52 o 
  12   2  10      528.13      601.38     83.43 o 
  13   2  10        0.56       20.78     39.72 o 
  14   2  10      379.43      345.28     67.68 o 
  15   2  10      117.47       85.37     65.40 o 
  16   2  10      101.68       99.53     47.82 o 
  17   2  10        0.97        0.00     71.19 o 
  18   2  10      407.30      336.74     72.62 o 
  19   2  10       39.88        0.00    130.63 o 
   1   3  10     8760.43     9223.15    161.19 o 
   2   3  10    24955.33    26912.36    235.45 o 
   3   3  10      249.88      299.21     31.77 o 
   4   3  10       21.67       87.61     26.10 o 
   5   3  10      298.66      191.68     36.65 o 
   6   3  10      972.28     1022.76     65.30 o 
   7   3  10     2063.23     2064.58     84.76 o 
   8   3  10       10.99        0.00     22.46 o 
   9   3  10     1357.98     1262.60     95.73 o 
  10   3  10     1194.42     1144.19     92.95 o 
  11   3  10        7.60       65.73     39.45 o 
  12   3  10      157.77       99.75     46.95 o 
  13   3  10      268.09      219.01     39.73 o 
  14   3  10      347.75      339.45     48.21 o 
  15   3  10        0.06        0.00     45.74 o 
  16   3  10      198.07      311.90     79.13 o 
  17   3  10       45.51        0.00     77.35 o 
  18   3  10        8.77       62.73     87.70 o 
   0   4  10     2810.08     2928.59    107.65 o 
   1   4  10      190.87      116.93     24.65 o 
   2   4  10      326.41      275.76     26.32 o 
   3   4  10     1385.59     1534.73     66.67 o 
   4   4  10     6765.11     6555.85    134.74 o 
   5   4  10       39.89       62.86     28.25 o 
   6   4  10     1653.28     1723.19     93.80 o 
   7   4  10       10.33       66.47     31.17 o 
   8   4  10      641.23      544.15     41.81 o 
   9   4  10       92.39      107.51     31.47 o 
  10   4  10     1564.26     1528.30    113.73 o 
  11   4  10      250.89      276.03     47.53 o 
  12   4  10      882.27      817.50     87.00 o 
  13   4  10      381.62      348.61     56.05 o 
  14   4  10       10.85       50.98     53.01 o 
  15   4  10        2.82        0.00     46.13 o 
  16   4  10       19.23      128.46     65.83 o 
  17   4  10        7.85        0.00     73.94 o 
  18   4  10        1.82       37.03     65.32 o 
   1   5  10     1774.08     1818.11     78.04 o 
   2   5  10      246.44      262.65     32.31 o 
   3   5  10       30.99       13.18     28.32 o 
   4   5  10      347.04      351.56     40.04 o 
   5   5  10      136.62      168.44     23.24 o 
   6   5  10        0.04       45.63     29.04 o 
   7   5  10       23.29       30.74     22.95 o 
   8   5  10     1334.06     1119.76     63.92 o 
   9   5  10       72.65       22.61     32.32 o 
  10   5  10        0.02       30.67     49.06 o 
  11   5  10        0.12        0.00     48.73 o 
  12   5  10     1257.52     1397.87    113.49 o 
  13   5  10      277.26      302.31     56.46 o 
  14   5  10      210.93      179.68     51.27 o 
  15   5  10       71.22      103.67     68.11 o 
  16   5  10       41.81       89.78     44.97 o 
  17   5  10       58.19      124.74     55.50 o 
   0   6  10     4081.44     3827.11    219.73 o 
   1   6  10       32.30       35.30     18.25 o 
   2   6  10       53.99       46.38     30.14 o 
   3   6  10     1399.66     1295.50     84.49 o 
   4   6  10     2832.40     2884.49    133.86 o 
   5   6  10     1733.37     1737.83     94.92 o 
   6   6  10      195.77      152.32     35.16 o 
   7   6  10     1181.91     1061.75     72.65 o 
   8   6  10       16.22       45.76     34.45 o 
   9   6  10       37.74       30.27     30.58 o 
  10   6  10       31.43        0.00     34.61 o 
  11   6  10     1564.80     1694.73    133.81 o 
  12   6  10       62.00       66.76     54.89 o 
  13   6  10      159.96      138.28     45.95 o 
  14   6  10       42.30       35.57     43.00 o 
  15   6  10       16.20        2.96     39.01 o 
  16   6  10        4.42        0.00     70.28 o 
   1   7  10      489.06      424.82     59.70 o 
   2   7  10      100.56      152.82     30.08 o 
   3   7  10      143.83       71.76     28.97 o 
   4   7  10      203.15      181.67     39.80 o 
   5   7  10      644.66      674.01     66.50 o 
   6   7  10      134.37      167.72     34.37 o 
   7   7  10        0.02       58.38     31.85 o 
   8   7  10        0.04        1.48     40.68 o 
   9   7  10      416.00      331.87     55.25 o 
  10   7  10      112.09      211.34     59.96 o 
  11   7  10        8.61       48.94     49.80 o 
  12   7  10      173.57      167.47     55.31 o 
  13   7  10        3.43       54.95     50.05 o 
  14   7  10       38.70       69.48     59.71 o 
   0   8  10      247.25      351.36     78.68 o 
   1   8  10        0.02        0.00     42.58 o 
   2   8  10       36.75       73.48     32.06 o 
   3   8  10        0.15        0.00     30.55 o 
   4   8  10        6.27       87.41     38.23 o 
   5   8  10       11.73        0.00     34.74 o 
   6   8  10      167.28      191.90     50.94 o 
   7   8  10       23.70        0.00     37.61 o 
   8   8  10       63.30       79.95     34.18 o 
   9   8  10       13.14      121.06     50.20 o 
  10   8  10        0.10        0.00     50.78 o 
  11   8  10       14.53       82.43     47.07 o 
  12   8  10        5.59       15.11     45.72 o 
  13   8  10        8.02        0.00     54.93 o 
   1   9  10      220.36      283.84     55.10 o 
   2   9  10       12.92      123.77     45.38 o 
   3   9  10      209.77      339.96     70.23 o 
   4   9  10      325.24      422.58     63.74 o 
   5   9  10      181.40      131.10     51.76 o 
   6   9  10      545.27      452.03     78.45 o 
   7   9  10       36.54       77.39     44.74 o 
   8   9  10        4.84        0.00     58.59 o 
   9   9  10       12.35       20.16     59.03 o 
  10   9  10      112.90      146.58     80.44 o 
   0  10  10       12.97       51.35     59.22 o 
   1  10  10       40.45        0.00     50.15 o 
   2  10  10        3.13       60.17     47.45 o 
   3  10  10       64.41       50.91     55.88 o 
   4  10  10       79.67       86.11     62.72 o 
   5  10  10       85.52      219.48     59.85 o 
   6  10  10        4.72       61.57     56.85 o 
   7  10  10       68.66      246.15     82.68 o 
   1   1  11     3232.51     3694.70    131.06 o 
   2   1  11      270.93      253.49     33.91 o 
   3   1  11    13130.95    13522.41    248.34 o 
   4   1  11     2132.92     2361.40    152.44 o 
   5   1  11      837.02      887.83     74.50 o 
   6   1  11      233.29      231.27     35.35 o 
   7   1  11     3598.90     3722.04    128.24 o 
   8   1  11        0.11       31.56     32.83 o 
   9   1  11     1311.93     1182.81     64.46 o 
  10   1  11      655.25      603.35     68.44 o 
  11   1  11     1632.63     1623.29    116.57 o 
  12   1  11      335.28      311.64     52.15 o 
  13   1  11     3570.06     3721.29    237.00 o 
  14   1  11      342.37      495.18     93.00 o 
  15   1  11       87.80       44.52     44.36 o 
  16   1  11       15.99       95.05     68.84 o 
  17   1  11      165.27      276.95     89.71 o 
  18   1  11       28.09       10.37     98.58 o 
  19   1  11       44.03       94.45     86.08 o 
   0   2  11     4474.02     4406.27    287.15 o 
   1   2  11     5892.33     6002.66    158.98 o 
   2   2  11      676.28      734.93     52.06 o 
   3   2  11     1307.68     1265.71     69.98 o 
   4   2  11     3509.90     3773.67    157.65 o 
   5   2  11      338.52      291.71     46.83 o 
   6   2  11      178.78      170.28     27.97 o 
   7   2  11     1918.06     1681.86     88.17 o 
   8   2  11       65.18       72.51     32.15 o 
   9   2  11      834.59      846.77     84.67 o 
  10   2  11      393.98      374.67     68.92 o 
  11   2  11     1814.13     1767.88    132.54 o 
  12   2  11      507.37      452.24     68.23 o 
  13   2  11      154.68      178.28     45.89 o 
  14   2  11       34.05       75.10     48.21 o 
  15   2  11       26.34        0.00     55.66 o 
  16   2  11       16.56       25.72     49.12 o 
  17   2  11       37.88       53.17     63.89 o 
  18   2  11       15.10       35.90     63.26 o 
  19   2  11        9.05       22.43     63.02 o 
   1   3  11      850.84     1131.53     58.08 o 
   2   3  11     1500.30     1747.31     64.91 o 
   3   3  11     1598.34     1994.13     85.48 o 
   4   3  11      218.51      187.51     29.97 o 
   5   3  11     3658.86     3475.00    142.79 o 
   6   3  11      931.96     1042.22     80.95 o 
   7   3  11      468.06      491.76     42.41 o 
   8   3  11        1.68        7.47     29.38 o 
   9   3  11       13.56       12.14     26.93 o 
  10   3  11       24.68       23.00     43.82 o 
  11   3  11       66.79       56.83     51.70 o 
  12   3  11        1.75        0.00     43.60 o 
  13   3  11       26.32       69.49     41.11 o 
  14   3  11      136.93      100.65     53.04 o 
  15   3  11       28.38        0.00     52.76 o 
  16   3  11       58.35      127.38     57.23 o 
  17   3  11      255.01      314.70     76.93 o 
  18   3  11       53.61      130.24     63.40 o 
   0   4  11    15393.96    17028.46    278.58 o 
   1   4  11      716.81      654.44     46.14 o 
   2   4  11      281.98      247.63     30.46 o 
   3   4  11      215.28      220.61     26.27 o 
   4   4  11       78.24       84.99     21.34 o 
   5   4  11      115.89       38.89     24.10 o 
   6   4  11       13.70        0.00     29.46 o 
   7   4  11      397.23      488.70     56.82 o 
   8   4  11       29.84        3.14     22.61 o 
   9   4  11        5.37        0.00     42.43 o 
  10   4  11       36.37       26.29     49.55 o 
  11   4  11      325.76      292.80     58.44 o 
  12   4  11      735.60      698.15     77.74 o 
  13   4  11        1.58       29.62     38.80 o 
  14   4  11       35.83        0.00     44.33 o 
  15   4  11      185.85      220.53     51.74 o 
  16   4  11       18.91       15.44     45.81 o 
  17   4  11      144.98       83.24     70.55 o 
   1   5  11     2359.79     2285.25     87.69 o 
   2   5  11      225.72      189.58     30.62 o 
   3   5  11      495.56      481.88     46.44 o 
   4   5  11      123.84      220.71     34.17 o 
   5   5  11      251.52      258.73     27.46 o 
   6   5  11      652.25      582.38     49.30 o 
   7   5  11      249.23      183.01     28.69 o 
   8   5  11      103.56       77.67     43.81 o 
   9   5  11     1790.58     1753.55    105.38 o 
  10   5  11      242.90      322.25     56.55 o 
  11   5  11      808.66      674.47     78.46 o 
  12   5  11       46.48        0.00     46.31 o 
  13   5  11        2.94       92.35     47.95 o 
  14   5  11      312.92      375.90     65.36 o 
  15   5  11        0.03       80.33     68.75 o 
  16   5  11       68.58       60.17     48.42 o 
  17   5  11       10.09       12.24     94.26 o 
   0   6  11        6.36        0.00     74.32 o 
   1   6  11        8.51       30.20     35.95 o 
   2   6  11     1100.82     1019.08     78.79 o 
   3   6  11      198.93      147.15     39.94 o 
   4   6  11      723.35      655.90     61.02 o 
   5   6  11       91.12       85.79     42.27 o 
   6   6  11       18.09       13.89     28.25 o 
   7   6  11      163.94      140.32     29.58 o 
   8   6  11        9.38        0.00     36.37 o 
   9   6  11      272.44      327.91     63.07 o 
  10   6  11      953.08     1004.59     97.73 o 
  11   6  11        5.38        0.00     42.85 o 
  12   6  11      118.90       97.37     44.24 o 
  13   6  11        7.33       13.64     50.85 o 
  14   6  11        7.24        8.85     46.70 o 
  15   6  11       63.81      139.77     53.48 o 
  16   6  11        5.42        0.00     63.49 o 
   1   7  11     1686.52     1801.17    107.22 o 
   2   7  11     1310.49     1399.29     93.11 o 
   3   7  11       13.82        0.00     28.18 o 
   4   7  11     1343.90     1377.48     90.94 o 
   5   7  11     1213.59     1340.40     91.77 o 
   6   7  11     1509.12     1595.79     93.62 o 
   7   7  11      377.79      380.01     52.23 o 
   8   7  11        5.77        0.00     36.34 o 
   9   7  11       18.96        0.00     44.84 o 
  10   7  11       13.98       36.07     41.26 o 
  11   7  11      133.25       68.90     42.34 o 
  12   7  11       19.67       98.18     60.54 o 
  13   7  11       91.05       30.43     72.94 o 
  14   7  11      267.09      162.80     77.82 o 
   0   8  11      228.25      190.52     66.06 o 
   1   8  11       27.21       56.46     34.43 o 
   2   8  11      727.73      788.24     82.32 o 
   3   8  11      161.21      144.16     39.76 o 
   4   8  11      691.15      817.62     80.42 o 
   5   8  11      575.67      543.09     70.05 o 
   6   8  11        9.71        0.00     46.19 o 
   7   8  11      287.83      314.59     49.88 o 
   8   8  11      360.86      441.24     67.52 o 
   9   8  11      412.95      571.74     86.77 o 
  10   8  11       11.93       24.70     43.91 o 
  11   8  11      409.97      426.26     70.36 o 
  12   8  11      245.76      171.91     64.37 o 
   1   9  11        1.42       28.20     38.34 o 
   2   9  11       62.20       39.05     41.38 o 
   3   9  11        0.74       86.32     44.37 o 
   4   9  11     1057.79     1111.08    105.30 o 
   5   9  11       89.69      115.01     39.09 o 
   6   9  11      217.25      119.99     59.39 o 
   7   9  11        0.01        0.00     50.57 o 
   8   9  11        9.23       65.80     57.87 o 
   9   9  11       17.96      114.96     50.50 o 
  10   9  11       60.80       10.72    101.49 o 
   0  10  11        3.90        0.00     53.15 o 
   1  10  11       43.39        0.00     38.99 o 
   2  10  11        7.92        0.00     44.91 o 
   3  10  11        2.17       43.63     90.42 o 
   4  10  11        1.75       34.19     65.54 o 
   5  10  11       16.73        0.00     66.29 o 
   6  10  11       60.58       47.75     55.80 o 
   7  10  11        8.11       92.40     71.35 o 
   0   0  12     1652.59     1612.28    232.32 o 
   1   0  12    14447.07    15768.85    361.41 o 
   2   0  12     1227.95     1260.13    104.33 o 
   3   0  12     4493.54     3917.37    189.88 o 
   4   0  12      886.13     1111.07    168.33 o 
   5   0  12     7333.12     7309.99    412.62 o 
   6   0  12      618.68      655.92    120.58 o 
   7   0  12       32.67       10.82     52.27 o 
   8   0  12     4576.39     5329.66    245.98 o 
   9   0  12      173.06      149.70     30.60 o 
  10   0  12       47.86       61.67     20.34 o 
  11   0  12     1567.15     1424.84    105.65 o 
  12   0  12     2542.09     2797.90    235.24 o 
  13   0  12        7.66        0.00     70.48 o 
  14   0  12      391.25      260.32    119.90 o 
  15   0  12      321.93      221.74    343.64 o 
  16   0  12        3.81        0.00    120.17 o 
  17   0  12        5.74       82.98    111.72 o 
  18   0  12       17.27      232.17    100.65 o 
  19   0  12       68.87        0.00    270.51 o 
   1   1  12     1639.46     1699.26     84.54 o 
   2   1  12      285.09      360.33     39.36 o 
   3   1  12     8409.63     9650.64    208.13 o 
   4   1  12        4.37       17.75     66.91 o 
   5   1  12       69.77       24.95     28.85 o 
   6   1  12     1894.99     2447.11    143.18 o 
   7   1  12     1542.44     1840.81     97.11 o 
   8   1  12      781.31      727.32     59.92 o 
   9   1  12      660.70      636.81     61.29 o 
  10   1  12      382.36      343.22     68.93 o 
  11   1  12       56.39       55.88     40.57 o 
  12   1  12      409.40      495.83     68.75 o 
  13   1  12      246.24      294.58     75.52 o 
  14   1  12      204.09      176.13     98.76 o 
  15   1  12       97.06       58.86     51.09 o 
  16   1  12       19.24        0.00     62.81 o 
  17   1  12        5.54      137.92     86.32 o 
  18   1  12       15.25        0.00     80.15 o 
  19   1  12       25.91       41.96    118.30 o 
   0   2  12     1601.28     1805.31    146.37 o 
   1   2  12       69.61      154.22     29.42 o 
   2   2  12        0.18       14.03     20.80 o 
   3   2  12     1237.29     1184.19     67.49 o 
   4   2  12       94.43       93.77     28.89 o 
   5   2  12     2207.97     2415.58    133.09 o 
   6   2  12     1109.62     1242.38    100.02 o 
   7   2  12     2438.59     2373.89    111.13 o 
   8   2  12      382.09      369.43     38.03 o 
   9   2  12       19.70        0.00     31.10 o 
  10   2  12      664.87      582.88     73.49 o 
  11   2  12      639.07      628.28     77.00 o 
  12   2  12        0.62        0.00     57.20 o 
  13   2  12       19.45       39.76     41.83 o 
  14   2  12        0.24       20.72     91.29 o 
  15   2  12      268.53      302.73     80.93 o 
  16   2  12        0.05       95.06    102.78 o 
  17   2  12        8.72       74.02     55.53 o 
  18   2  12      191.04      239.30    109.93 o 
   1   3  12     6575.47     7382.18    162.77 o 
   2   3  12      175.71      172.63     26.95 o 
   3   3  12     1519.52     1330.30     74.40 o 
   4   3  12      452.68      359.75     41.13 o 
   5   3  12     4510.33     4665.66    171.42 o 
   6   3  12       61.50       75.07     28.33 o 
   7   3  12        5.30        3.81     37.67 o 
   8   3  12      115.61      136.07     46.70 o 
   9   3  12      112.88       94.60     49.69 o 
  10   3  12       90.54       42.13     38.15 o 
  11   3  12     1034.13     1060.15    102.81 o 
  12   3  12       51.87       21.65     39.95 o 
  13   3  12     1748.37     1660.41    130.21 o 
  14   3  12       89.51       28.64     45.52 o 
  15   3  12       54.02        0.00     53.64 o 
  16   3  12       81.10       86.49     61.63 o 
  17   3  12      110.60      165.80     59.94 o 
  18   3  12      140.48      256.23     83.77 o 
   0   4  12     1201.01     1257.83     98.91 o 
   1   4  12      292.45      214.15     29.95 o 
   2   4  12      243.52      272.93     28.66 o 
   3   4  12       91.53       40.30     19.52 o 
   4   4  12       42.11        0.00     19.67 o 
   5   4  12     3036.49     3459.67    123.08 o 
   6   4  12      234.74      214.26     32.68 o 
   7   4  12     1571.13     1593.69    107.47 o 
   8   4  12      255.06      218.39     37.35 o 
   9   4  12       46.09        0.00     42.77 o 
  10   4  12       11.81       56.33     39.73 o 
  11   4  12     1648.94     1672.26    127.73 o 
  12   4  12      165.67       64.07     38.36 o 
  13   4  12      574.38      577.89     78.40 o 
  14   4  12      219.62      237.91     58.59 o 
  15   4  12        9.33       33.23     81.67 o 
  16   4  12      130.72       34.30     52.16 o 
  17   4  12      143.23      120.93     63.60 o 
   1   5  12       62.83       15.22     24.09 o 
   2   5  12     1020.38      982.25     69.77 o 
   3   5  12      345.17      443.49     50.84 o 
   4   5  12     1017.83      930.32     47.44 o 
   5   5  12       44.45        4.90     32.92 o 
   6   5  12      741.22      672.36     56.66 o 
   7   5  12      201.68      101.86     31.68 o 
   8   5  12      162.96      158.24     31.56 o 
   9   5  12      929.03      874.98     86.67 o 
  10   5  12      185.26      224.52     52.28 o 
  11   5  12      554.52      581.79     74.30 o 
  12   5  12       15.81        0.00     38.21 o 
  13   5  12      308.57      224.12     46.40 o 
  14   5  12        0.00       42.62     55.48 o 
  15   5  12        0.03        8.26     51.86 o 
  16   5  12       31.72       11.72     67.18 o 
   0   6  12      329.59      253.10     63.14 o 
   1   6  12     1255.23     1346.88    102.35 o 
   2   6  12      702.74      680.77     69.30 o 
   3   6  12     1685.93     1549.27    104.30 o 
   4   6  12       43.55        0.00     32.18 o 
   5   6  12      265.69      175.28     39.02 o 
   6   6  12     1940.54     2081.15    102.37 o 
   7   6  12       29.46       46.17     31.92 o 
   8   6  12      268.58      241.17     40.61 o 
   9   6  12      403.48      404.03     63.01 o 
  10   6  12       52.67       12.40     45.84 o 
  11   6  12        1.70        0.00     55.18 o 
  12   6  12        8.04       51.89     61.39 o 
  13   6  12      339.61      360.87     67.64 o 
  14   6  12      203.63      226.61     54.94 o 
  15   6  12      244.40      365.17     65.33 o 
   1   7  12      153.95      173.40     40.02 o 
   2   7  12       45.01       86.86     33.08 o 
   3   7  12       11.51        0.00     28.59 o 
   4   7  12       89.27      119.52     37.56 o 
   5   7  12       51.17       23.04     34.19 o 
   6   7  12       28.95        0.00     26.45 o 
   7   7  12     1619.34     1610.05    106.54 o 
   8   7  12       75.54       74.28     36.72 o 
   9   7  12      383.03      421.64     66.04 o 
  10   7  12      139.59      102.05     40.08 o 
  11   7  12       32.11       35.29     46.25 o 
  12   7  12       30.30       21.68     43.71 o 
  13   7  12      106.45      263.81     69.21 o 
  14   7  12       69.54       36.43     44.94 o 
   0   8  12      117.77       62.86     43.54 o 
   1   8  12       10.16        0.00     33.19 o 
   2   8  12       61.94       40.44     38.89 o 
   3   8  12       92.92      121.19     43.50 o 
   4   8  12       28.29       59.67     53.92 o 
   5   8  12        0.13       77.25     36.92 o 
   6   8  12        0.63       28.92     40.23 o 
   7   8  12       48.22       52.27     42.57 o 
   8   8  12       31.79       32.64     61.52 o 
   9   8  12       42.25       68.10     45.89 o 
  10   8  12        1.18       24.29     48.99 o 
  11   8  12       37.90       99.36     55.94 o 
  12   8  12       38.98       71.75     75.75 o 
   1   9  12       34.88       25.73     51.59 o 
   2   9  12       44.29       82.48     46.33 o 
   3   9  12      244.33      240.12     57.73 o 
   4   9  12        0.23       14.38     53.56 o 
   5   9  12        1.34       26.97     49.14 o 
   6   9  12        9.01       11.05     49.48 o 
   7   9  12      461.83      499.43     76.63 o 
   8   9  12       34.07        6.39     45.99 o 
   9   9  12       74.25      141.18     61.06 o 
  10   9  12       10.11      104.95     68.40 o 
   0  10  12        2.90      162.85     55.57 o 
   1  10  12      191.74      152.14     53.72 o 
   2  10  12       13.54        0.00     39.83 o 
   3  10  12      229.50      276.76     94.92 o 
   4  10  12       58.42      115.64     63.25 o 
   5  10  12       15.75       68.32     92.52 o 
   6  10  12        8.87        0.00     57.75 o 
   1   1  13      529.94      702.74     57.76 o 
   2   1  13       12.88        0.00     23.35 o 
   3   1  13     3361.72     2871.85    118.03 o 
   4   1  13        8.19       17.09     36.91 o 
   5   1  13       24.54        0.00     32.50 o 
   6   1  13     3338.11     3515.37    180.07 o 
   7   1  13      156.32      175.36     48.72 o 
   8   1  13      515.07      475.71     59.99 o 
   9   1  13      132.73       73.13     42.28 o 
  10   1  13     2240.80     2212.62    104.73 o 
  11   1  13       11.76       14.67     39.03 o 
  12   1  13        1.41       58.79     37.11 o 
  13   1  13      100.57       62.09     69.24 o 
  14   1  13       18.54       39.84    100.03 o 
  15   1  13      165.31      144.66     70.18 o 
  16   1  13       53.27       61.27     58.62 o 
  17   1  13       24.76       23.76    157.54 o 
  18   1  13       11.39       44.60    150.28 o 
   0   2  13     9621.83    10410.03    368.43 o 
   1   2  13        4.82       23.12     40.99 o 
   2   2  13     3686.02     4114.64    129.19 o 
   3   2  13       27.81       14.12     21.72 o 
   4   2  13     2549.79     2347.69    129.44 o 
   5   2  13       65.79       62.59     47.88 o 
   6   2  13      207.80      163.12     37.81 o 
   7   2  13        7.34       27.11     21.37 o 
   8   2  13     3316.26     3186.08    150.79 o 
   9   2  13        3.67        0.00     32.22 o 
  10   2  13      340.12      261.47     67.08 o 
  11   2  13      242.47      265.01     57.32 o 
  12   2  13       77.39       95.25     45.45 o 
  13   2  13        6.11       38.30     62.51 o 
  14   2  13        0.88        3.52     44.07 o 
  15   2  13      116.43       92.09     50.50 o 
  16   2  13       77.64        4.85    101.48 o 
  17   2  13       24.40        0.00     62.63 o 
  18   2  13      132.01      228.99    100.30 o 
   1   3  13      688.90      517.77     43.96 o 
   2   3  13      135.61      174.55     27.72 o 
   3   3  13        9.76        0.00     19.86 o 
   4   3  13      832.74      688.17     60.43 o 
   5   3  13        2.05       11.08     26.89 o 
   6   3  13     1282.91     1227.31    102.75 o 
   7   3  13      387.21      338.24     54.57 o 
   8   3  13      229.78      199.56     61.57 o 
   9   3  13      408.12      421.91     60.80 o 
  10   3  13       15.86       27.75     51.14 o 
  11   3  13       14.02        2.15     39.11 o 
  12   3  13      310.72      301.57     57.50 o 
  13   3  13        2.15       73.63     61.25 o 
  14   3  13       33.02       54.83     52.40 o 
  15   3  13       24.19      146.61     58.25 o 
  16   3  13       67.82       17.29     53.96 o 
  17   3  13      207.82      263.97    111.45 o 
  18   3  13        1.65       78.70    106.50 o 
   0   4  13     1107.73      845.72     87.52 o 
   1   4  13      106.68       67.14     23.83 o 
   2   4  13      287.06      253.07     28.65 o 
   3   4  13      973.78      994.29     61.67 o 
   4   4  13      814.43      939.35     65.22 o 
   5   4  13     2234.70     2201.16    109.12 o 
   6   4  13      572.84      561.24     68.65 o 
   7   4  13      191.59      182.37     47.52 o 
   8   4  13      185.01      192.31     40.83 o 
   9   4  13      555.04      661.93     76.59 o 
  10   4  13      971.36     1035.54     96.21 o 
  11   4  13      135.24      162.18     45.62 o 
  12   4  13      604.21      690.42     87.67 o 
  13   4  13      624.24      554.11     75.36 o 
  14   4  13      141.77      132.41     48.60 o 
  15   4  13        1.49        0.00     42.14 o 
  16   4  13       26.33        0.00     65.66 o 
  17   4  13      115.34       78.72     71.48 o 
   1   5  13        0.10        0.00     16.62 o 
   2   5  13        0.53        0.00     33.67 o 
   3   5  13      491.48      440.22     39.52 o 
   4   5  13      238.60      220.83     28.64 o 
   5   5  13        3.28       34.22     24.37 o 
   6   5  13     2187.89     2372.64    106.93 o 
   7   5  13     2202.20     2251.66    108.04 o 
   8   5  13      934.92     1002.65     92.51 o 
   9   5  13     1521.97     1453.01    116.99 o 
  10   5  13      386.81      433.20     67.15 o 
  11   5  13       50.40        9.64     45.36 o 
  12   5  13        0.07        0.00     44.05 o 
  13   5  13        8.73       24.56     38.40 o 
  14   5  13       23.26        0.04     59.95 o 
  15   5  13      156.49       90.15     50.49 o 
  16   5  13       67.26       98.72     62.68 o 
   0   6  13        2.02        0.00     94.72 o 
   1   6  13        0.85       20.06     37.34 o 
   2   6  13       73.95       35.37     44.62 o 
   3   6  13     1257.60     1341.01     88.12 o 
   4   6  13       16.62       30.82     39.62 o 
   5   6  13      228.45      265.67     38.19 o 
   6   6  13        4.80        0.00     34.77 o 
   7   6  13      223.72      225.36     36.59 o 
   8   6  13        4.01        0.00     36.76 o 
   9   6  13        1.57        0.00     42.22 o 
  10   6  13      683.11      679.06     83.54 o 
  11   6  13       46.89       63.59     50.20 o 
  12   6  13      704.72      825.95     97.21 o 
  13   6  13        0.00        0.00     50.08 o 
  14   6  13       16.77       61.73     62.06 o 
  15   6  13        8.33       11.49     67.64 o 
   1   7  13       10.94       37.32     41.14 o 
   2   7  13     1120.37     1113.83     99.69 o 
   3   7  13      225.73      174.04     34.55 o 
   4   7  13       35.83        0.00     37.32 o 
   5   7  13       73.86      107.77     36.64 o 
   6   7  13       64.83      107.68     41.54 o 
   7   7  13       11.86        0.00     41.52 o 
   8   7  13       87.94      100.46     46.37 o 
   9   7  13       74.73       31.90     47.58 o 
  10   7  13      191.00      228.22     53.63 o 
  11   7  13       11.06        0.00     50.20 o 
  12   7  13        6.72       50.09     49.56 o 
  13   7  13       85.81      127.11     65.01 o 
  14   7  13       60.68       61.53     78.40 o 
   0   8  13     1323.05     1381.11    153.44 o 
   1   8  13      177.54      202.36     50.38 o 
   2   8  13     1071.81     1071.68     95.17 o 
   3   8  13      129.61      160.71     45.65 o 
   4   8  13      170.89      190.06     52.37 o 
   5   8  13      659.43      644.16     79.00 o 
   6   8  13      130.11       39.85     35.60 o 
   7   8  13      452.10      501.59     64.47 o 
   8   8  13      628.39      614.64     84.44 o 
   9   8  13      164.08      193.71     49.04 o 
  10   8  13      226.73      188.78     59.93 o 
  11   8  13      191.82      143.69     50.32 o 
  12   8  13       25.73      108.94     70.78 o 
   1   9  13       21.52        3.89     44.08 o 
   2   9  13      324.89      390.36     65.05 o 
   3   9  13       14.14        0.00     37.54 o 
   4   9  13       65.33       16.55     35.90 o 
   5   9  13      164.44      242.44     57.82 o 
   6   9  13       21.97       94.19     61.97 o 
   7   9  13        0.12       26.48     56.01 o 
   8   9  13       48.30        0.00     72.72 o 
   9   9  13       45.73       57.15     64.98 o 
   0  10  13        2.80        0.00     68.82 o 
   1  10  13        0.01        6.36     46.75 o 
   2  10  13       21.85        8.15     45.73 o 
   3  10  13        0.00       97.11     88.05 o 
   4  10  13       29.20        0.00     51.84 o 
   5  10  13       10.32       69.82     59.39 o 
   0   0  14     7811.63     7678.49    560.37 o 
   1   0  14       65.41      136.82     48.32 o 
   2   0  14     5881.02     5839.23    240.53 o 
   3   0  14       98.41      287.70     53.77 o 
   4   0  14      386.94      391.26     85.64 o 
   5   0  14     1043.33     1541.16    205.03 o 
   6   0  14     2181.68     2786.93    328.05 o 
   7   0  14        2.57       19.41     64.53 o 
   8   0  14     2921.79     2902.36    204.23 o 
   9   0  14      247.13      241.92     52.65 o 
  10   0  14      439.90      385.11     53.83 o 
  11   0  14       19.07        0.00     28.23 o 
  12   0  14      248.46      219.19    149.50 o 
  13   0  14      327.36      126.92    246.84 o 
  14   0  14       66.50        0.00    112.40 o 
  15   0  14      224.07      105.53    158.11 o 
  16   0  14      114.65      182.65    124.77 o 
  17   0  14       53.78      247.79    161.69 o 
  18   0  14       22.96      167.85    123.12 o 
   1   1  14     2106.80     2055.46    107.76 o 
   2   1  14     1206.41     1250.97     80.70 o 
   3   1  14     1554.31     1554.15     88.14 o 
   4   1  14     1621.35     1589.14    121.66 o 
   5   1  14     1796.68     1900.14    156.46 o 
   6   1  14       75.26       61.41     41.46 o 
   7   1  14      355.95      418.58     65.67 o 
   8   1  14       14.36        0.00     41.93 o 
   9   1  14       50.50       51.35     37.08 o 
  10   1  14       18.67        0.00     29.70 o 
  11   1  14      102.53       98.63     47.51 o 
  12   1  14      331.57      298.33     54.13 o 
  13   1  14      123.11      106.93     53.39 o 
  14   1  14      108.60      210.45     71.17 o 
  15   1  14      138.81       74.03     52.64 o 
  16   1  14       40.07       23.18    102.46 o 
  17   1  14      136.94      163.82     87.86 o 
  18   1  14        8.82       60.70     66.20 o 
   0   2  14       29.59       34.15     43.96 o 
   1   2  14     1974.93     2186.40    114.97 o 
   2   2  14        1.32        0.00     24.17 o 
   3   2  14      256.56      242.57     39.05 o 
   4   2  14      145.89      206.93     43.35 o 
   5   2  14      416.21      417.65     67.92 o 
   6   2  14      207.95      136.56     34.01 o 
   7   2  14     1127.81     1191.77    102.82 o 
   8   2  14     1139.81     1015.85     76.00 o 
   9   2  14       26.97       61.99     33.70 o 
  10   2  14      439.56      428.70     66.45 o 
  11   2  14      165.45      174.61     44.72 o 
  12   2  14      397.83      426.82     71.54 o 
  13   2  14        0.01      101.53     50.88 o 
  14   2  14        2.25       51.94     67.15 o 
  15   2  14        7.23       57.98     63.80 o 
  16   2  14      203.08      172.83     54.60 o 
  17   2  14        0.30        0.00     72.39 o 
  18   2  14       16.48       95.80     78.43 o 
   1   3  14      165.61      133.64     29.07 o 
   2   3  14     2407.94     2319.44     98.30 o 
   3   3  14      437.13      560.50     52.02 o 
   4   3  14     1143.47     1001.50     77.45 o 
   5   3  14     1163.79     1010.76     82.57 o 
   6   3  14      670.79      622.24     75.19 o 
   7   3  14     1127.45      971.18     92.37 o 
   8   3  14      152.72      170.09     64.62 o 
   9   3  14      266.00      222.94     52.42 o 
  10   3  14     1483.68     1469.01    129.93 o 
  11   3  14      195.96      140.29     47.71 o 
  12   3  14      908.23      993.22    103.63 o 
  13   3  14       68.39        0.00     50.75 o 
  14   3  14      836.79     1103.42    124.24 o 
  15   3  14      256.42      266.36     80.91 o 
  16   3  14       21.70       75.58     55.83 o 
  17   3  14        3.06      103.47     98.05 o 
   0   4  14      651.32      826.14     89.11 o 
   1   4  14       10.67        0.03     28.35 o 
   2   4  14       40.84       93.01     29.44 o 
   3   4  14      344.11      403.74     39.50 o 
   4   4  14      812.91      673.53     57.47 o 
   5   4  14      482.00      468.60     48.43 o 
   6   4  14      227.41      304.57     45.96 o 
   7   4  14       57.36       82.08     45.92 o 
   8   4  14     1717.24     1726.62    118.35 o 
   9   4  14       84.43       70.01     43.20 o 
  10   4  14     1407.47     1403.98    122.59 o 
  11   4  14       71.81      148.61     54.14 o 
  12   4  14        2.15       33.33     41.27 o 
  13   4  14       52.68       23.26     52.50 o 
  14   4  14        1.44       20.09     37.53 o 
  15   4  14      190.01      143.79     58.79 o 
  16   4  14      197.56      271.94     79.93 o 
  17   4  14      317.43      319.74    104.33 o 
   1   5  14        3.47       26.26     23.96 o 
   2   5  14       51.84       12.46     27.83 o 
   3   5  14      485.66      419.80     45.18 o 
   4   5  14      848.94      838.08     57.64 o 
   5   5  14     2080.64     2309.80    100.68 o 
   6   5  14      161.95      153.36     37.94 o 
   7   5  14     1646.11     1796.69    107.12 o 
   8   5  14      536.75      477.38     61.66 o 
   9   5  14     1456.29     1511.38    117.30 o 
  10   5  14      278.20      275.43     59.54 o 
  11   5  14      121.18       72.72     42.46 o 
  12   5  14       97.30      178.31     59.90 o 
  13   5  14       70.53       45.16     48.84 o 
  14   5  14        0.05       35.18     44.17 o 
  15   5  14      153.25       92.48     79.21 o 
  16   5  14      137.84        0.00     53.81 o 
   0   6  14      788.13      725.54    105.41 o 
   1   6  14       26.88       90.74     29.39 o 
   2   6  14      789.84      903.74     79.16 o 
   3   6  14      539.94      423.43     48.05 o 
   4   6  14     2562.90     2333.59    120.98 o 
   5   6  14      192.21      148.19     44.45 o 
   6   6  14        9.97        0.00     37.61 o 
   7   6  14      350.58      296.19     45.53 o 
   8   6  14      329.32      302.48     54.44 o 
   9   6  14      127.77       39.84     35.66 o 
  10   6  14        0.13       48.06     44.99 o 
  11   6  14       45.40       30.12     46.48 o 
  12   6  14      254.06      239.17     57.41 o 
  13   6  14       80.86       41.08     48.21 o 
  14   6  14       32.82      120.00     72.46 o 
  15   6  14        3.03        0.00     48.38 o 
   1   7  14      407.78      439.30     68.97 o 
   2   7  14     2108.58     2496.01    158.44 o 
   3   7  14      192.91      152.32     43.99 o 
   4   7  14        2.67        7.61     33.56 o 
   5   7  14      322.97      337.56     56.72 o 
   6   7  14      809.71      855.13     84.27 o 
   7   7  14      789.76      860.46     85.92 o 
   8   7  14        1.39       79.39     50.31 o 
   9   7  14      113.87      137.72     57.17 o 
  10   7  14      172.55      209.83     57.08 o 
  11   7  14        2.64       11.97     50.81 o 
  12   7  14       19.88       17.52     45.52 o 
  13   7  14        5.51       52.84     55.45 o 
   0   8  14      248.14      260.84     68.07 o 
   1   8  14        0.18        0.00     41.95 o 
   2   8  14      114.49      145.90     53.10 o 
   3   8  14       28.63        4.38     40.15 o 
   4   8  14       71.82       93.96     36.93 o 
   5   8  14       35.40       50.58     47.88 o 
   6   8  14        1.13       13.35     50.55 o 
   7   8  14       35.40      112.06     59.02 o 
   8   8  14       94.25       89.08     53.02 o 
   9   8  14        3.16       12.98     65.45 o 
  10   8  14        0.14       59.02     67.39 o 
  11   8  14       51.92       63.40     68.55 o 
   1   9  14       71.85       20.42     53.58 o 
   2   9  14      207.89      324.75     61.22 o 
   3   9  14       26.42        0.00     49.43 o 
   4   9  14      145.63       78.90     46.48 o 
   5   9  14      316.42      269.06     51.97 o 
   6   9  14      564.87      728.39     89.03 o 
   7   9  14      124.46      204.48     77.55 o 
   8   9  14       50.04      116.96     56.57 o 
   9   9  14        2.75        0.99     65.15 o 
   0  10  14      247.41      353.79     88.47 o 
   1  10  14        3.51        0.00     41.30 o 
   2  10  14        0.20       21.18     70.55 o 
   3  10  14       43.96       89.92     61.59 o 
   4  10  14      197.54      398.27     79.42 o 
   1   1  15     1515.73     1536.65     95.82 o 
   2   1  15      217.83      155.14     35.18 o 
   3   1  15      888.39      966.52     74.81 o 
   4   1  15      239.25      260.59     49.70 o 
   5   1  15     1186.54     1067.88    120.66 o 
   6   1  15      138.21       76.43     40.77 o 
   7   1  15       70.73       67.09     77.08 o 
   8   1  15      155.13      122.27     45.30 o 
   9   1  15      253.43      335.34     64.50 o 
  10   1  15       84.28       71.72     40.54 o 
  11   1  15      195.83      134.82     56.34 o 
  12   1  15       22.30        0.00     43.62 o 
  13   1  15      397.78      409.55     81.68 o 
  14   1  15       38.22       17.07     51.65 o 
  15   1  15        0.04        0.00     55.31 o 
  16   1  15        0.39        0.25     92.99 o 
  17   1  15       62.86       84.60    102.88 o 
  18   1  15       41.05      116.76    134.44 o 
   0   2  15       38.81       87.84    115.18 o 
   1   2  15       11.11        0.00     34.23 o 
   2   2  15      343.35      320.50     43.55 o 
   3   2  15       35.13       27.04     22.26 o 
   4   2  15       63.15        0.00     28.75 o 
   5   2  15      305.65      261.08     49.27 o 
   6   2  15     2318.92     2232.01    157.15 o 
   7   2  15      491.77      396.55     77.65 o 
   8   2  15      879.44      888.43     94.07 o 
   9   2  15     1019.90      878.99     93.63 o 
  10   2  15      112.78      172.45     53.93 o 
  11   2  15      901.75      924.59     98.35 o 
  12   2  15     1016.08     1125.10    117.66 o 
  13   2  15       10.31       95.29     83.29 o 
  14   2  15      469.91      404.59     92.69 o 
  15   2  15       30.20      160.42     73.62 o 
  16   2  15       10.20        0.00     62.00 o 
  17   2  15       59.87      147.90     83.37 o 
   1   3  15      324.52      261.22     45.77 o 
   2   3  15      665.43      734.00     58.28 o 
   3   3  15       23.92        4.08     22.34 o 
   4   3  15      120.37       86.47     45.13 o 
   5   3  15      422.49      377.98     63.46 o 
   6   3  15        0.05        0.00     39.17 o 
   7   3  15      270.98      211.66     48.85 o 
   8   3  15      117.05       96.45     51.42 o 
   9   3  15      375.11      178.57     71.03 o 
  10   3  15       13.77        0.00     62.67 o 
  11   3  15     1040.17      994.01    111.08 o 
  12   3  15       70.56       85.48     45.36 o 
  13   3  15       13.41        0.00     50.04 o 
  14   3  15       58.15       49.14     48.53 o 
  15   3  15       98.80      115.78     83.37 o 
  16   3  15      103.14       81.42    118.49 o 
  17   3  15       17.39        0.00     57.24 o 
   0   4  15      132.56      109.73     57.11 o 
   1   4  15        0.63       23.00     26.70 o 
   2   4  15      350.22      279.68     30.75 o 
   3   4  15      607.73      580.97     58.91 o 
   4   4  15      732.77      729.68     59.96 o 
   5   4  15        5.60        0.02     34.58 o 
   6   4  15       35.80       68.04     35.63 o 
   7   4  15      379.01      408.11     68.28 o 
   8   4  15       27.68       41.54     49.11 o 
   9   4  15      447.08      472.68     65.45 o 
  10   4  15      923.26      869.49     97.09 o 
  11   4  15       24.01        0.00     48.53 o 
  12   4  15      398.13      457.89     74.01 o 
  13   4  15      354.13      347.52     63.37 o 
  14   4  15       30.62      115.15     75.76 o 
  15   4  15        5.77        0.00     70.41 o 
  16   4  15      160.39      280.85     69.56 o 
   1   5  15      694.54      747.23     61.10 o 
   2   5  15      452.53      318.55     31.91 o 
   3   5  15      242.80      247.80     39.30 o 
   4   5  15      434.23      369.83     44.17 o 
   5   5  15     1977.16     1911.07     98.53 o 
   6   5  15      939.27      962.61     79.17 o 
   7   5  15       34.71       42.62     34.85 o 
   8   5  15     1075.07      947.61     82.83 o 
   9   5  15      568.25      624.05     79.41 o 
  10   5  15     1395.03     1384.92    117.55 o 
  11   5  15        0.46        0.00     43.86 o 
  12   5  15       38.56       91.07     52.61 o 
  13   5  15       28.93        0.00     60.75 o 
  14   5  15       21.72        0.00     67.37 o 
  15   5  15       81.36       34.46     59.73 o 
   0   6  15      598.34      663.22    108.18 o 
   1   6  15      159.96      149.99     38.12 o 
   2   6  15        2.36       75.76     41.98 o 
   3   6  15      577.33      635.75     67.36 o 
   4   6  15     1362.76     1511.73     97.25 o 
   5   6  15        0.11        0.00     35.24 o 
   6   6  15      301.42      268.14     39.34 o 
   7   6  15       15.71        0.00     33.48 o 
   8   6  15      116.43       82.94     44.73 o 
   9   6  15      664.91      677.42     87.13 o 
  10   6  15        2.18        0.00     44.51 o 
  11   6  15      366.30      306.45     58.13 o 
  12   6  15       26.58        0.00     47.16 o 
  13   6  15        2.11        0.00     53.33 o 
  14   6  15       47.45      127.02     68.65 o 
   1   7  15      979.14      976.17    102.22 o 
   2   7  15        1.05        0.24     71.55 o 
   3   7  15       57.04      159.96     52.12 o 
   4   7  15       11.99       11.65     39.18 o 
   5   7  15       15.12       14.69     29.42 o 
   6   7  15      173.88      122.93     51.27 o 
   7   7  15       63.84       71.85     53.67 o 
   8   7  15       27.74        6.79     47.85 o 
   9   7  15       43.22       47.98     54.39 o 
  10   7  15      104.91       81.21     50.59 o 
  11   7  15       17.70       77.64     47.72 o 
  12   7  15        0.71        0.00     60.61 o 
  13   7  15        0.03        0.00     59.94 o 
   0   8  15     2051.06     2348.10    205.29 o 
   1   8  15       46.54      133.91     44.76 o 
   2   8  15      881.84     1025.45     98.70 o 
   3   8  15      367.16      391.16     57.01 o 
   4   8  15      125.77      144.06     41.99 o 
   5   8  15       28.84       73.16     84.17 o 
   6   8  15       35.07       66.62     38.12 o 
   7   8  15      215.32      173.22     48.64 o 
   8   8  15      355.92      409.02     68.63 o 
   9   8  15       50.20       85.24     48.29 o 
  10   8  15       84.35      106.34     67.33 o 
  11   8  15        0.24       15.11     47.23 o 
   1   9  15       14.91        0.00     50.64 o 
   2   9  15       18.63      130.68     53.60 o 
   3   9  15       96.67      160.29     55.33 o 
   4   9  15       18.29        0.00     47.89 o 
   5   9  15        0.01       66.21     53.34 o 
   6   9  15      219.44      293.51     65.59 o 
   7   9  15      369.28      379.90     69.66 o 
   8   9  15      142.92      195.99     70.61 o 
   0  10  15       15.35        0.00     80.27 o 
   1  10  15        2.56        0.00     57.67 o 
   2  10  15       39.56       76.46     51.36 o 
   3  10  15        0.47        0.00     56.62 o 
   0   0  16     1372.11     1102.18    160.47 o 
   1   0  16     2022.53     2187.34    180.55 o 
   2   0  16     1609.62     1256.47    125.09 o 
   3   0  16     2283.77     2236.09    161.20 o 
   4   0  16     1907.46     2148.99    190.06 o 
   5   0  16      680.44      657.35    110.20 o 
   6   0  16     2426.61     2222.94    302.77 o 
   7   0  16      939.56     1080.36    192.80 o 
   8   0  16      601.72      620.15    177.47 o 
   9   0  16       88.22      108.92     59.59 o 
  10   0  16       12.87        0.00     63.38 o 
  11   0  16        6.54        0.00     74.38 o 
  12   0  16      189.08       53.44     84.06 o 
  13   0  16      372.03      223.58    244.69 o 
  14   0  16      337.22      194.81    152.73 o 
  15   0  16       49.42       92.59    164.02 o 
  16   0  16      110.00        0.00    285.56 o 
  17   0  16      150.71      190.44    100.41 o 
   1   1  16      750.53      878.61     83.11 o 
   2   1  16      522.16      646.39     62.73 o 
   3   1  16     1220.75     1313.26     90.56 o 
   4   1  16      641.14      746.32     82.12 o 
   5   1  16        1.38       36.87     47.23 o 
   6   1  16      128.87      125.20     50.92 o 
   7   1  16      463.21      483.91     85.34 o 
   8   1  16      120.76      195.51     41.38 o 
   9   1  16      899.48      911.01    105.71 o 
  10   1  16       36.41       72.58     41.23 o 
  11   1  16      209.72      309.33     55.51 o 
  12   1  16      342.45      199.35     54.73 o 
  13   1  16       46.27        0.00     61.48 o 
  14   1  16       13.55        0.00     79.80 o 
  15   1  16        4.88      105.63     89.67 o 
  16   1  16       71.02       35.12     76.25 o 
  17   1  16        0.54       92.32     69.71 o 
   0   2  16      202.01       74.97     56.35 o 
   1   2  16     2165.64     1962.81    128.61 o 
   2   2  16     1101.73     1254.11     87.60 o 
   3   2  16      411.57      539.37     53.49 o 
   4   2  16      289.28      337.01     52.94 o 
   5   2  16        0.05        0.00     38.05 o 
   6   2  16        0.08       27.66     44.67 o 
   7   2  16       86.61       67.04     46.82 o 
   8   2  16      149.24      118.67     64.61 o 
   9   2  16       74.58       27.22     45.63 o 
  10   2  16      515.43      549.64     70.18 o 
  11   2  16      330.38      354.08     60.50 o 
  12   2  16        5.53       29.66     49.38 o 
  13   2  16        4.44       98.17     67.47 o 
  14   2  16      128.66      100.93     51.12 o 
  15   2  16       10.24       71.14     63.58 o 
  16   2  16      197.76      263.68    106.07 o 
  17   2  16       49.44       97.56     62.04 o 
   1   3  16       99.73      122.82     33.39 o 
   2   3  16     2384.83     2407.53    108.51 o 
   3   3  16     1140.86      899.60     68.09 o 
   4   3  16      401.87      467.90     61.92 o 
   5   3  16      287.74      281.45     39.20 o 
   6   3  16     1216.36     1122.88     95.88 o 
   7   3  16       21.48       36.12     43.17 o 
   8   3  16      261.30      284.92     57.82 o 
   9   3  16      270.51      267.79     66.11 o 
  10   3  16       12.33        0.00     37.17 o 
  11   3  16      504.20      528.91     78.27 o 
  12   3  16       12.73       77.44     64.54 o 
  13   3  16      510.85      599.40     94.35 o 
  14   3  16      112.74      268.51     58.41 o 
  15   3  16        9.32       27.33     61.63 o 
  16   3  16      118.84      171.89     99.57 o 
  17   3  16       52.82      133.68     68.83 o 
   0   4  16        0.47       15.76     55.00 o 
   1   4  16      222.31      305.33     51.88 o 
   2   4  16       61.50       67.60     27.61 o 
   3   4  16      147.74      189.64     40.69 o 
   4   4  16       48.19       23.68     29.15 o 
   5   4  16     1077.05     1026.24     79.03 o 
   6   4  16      268.12      280.97     58.39 o 
   7   4  16      422.47      409.80     55.58 o 
   8   4  16      970.51     1047.09    104.66 o 
   9   4  16      452.05      510.40     75.98 o 
  10   4  16       21.12        0.00     41.36 o 
  11   4  16      498.45      611.96     89.59 o 
  12   4  16      249.32      236.81     66.11 o 
  13   4  16       33.80      194.02     57.40 o 
  14   4  16       82.08       13.61     49.99 o 
  15   4  16      357.78      414.54     82.89 o 
  16   4  16        5.26        0.00     67.89 o 
   1   5  16        0.85       13.41     29.90 o 
   2   5  16     1266.84     1303.34     74.86 o 
   3   5  16      576.15      617.24     59.46 o 
   4   5  16      297.85      246.90     41.76 o 
   5   5  16     1200.12     1137.85     78.04 o 
   6   5  16       84.83        0.00     28.32 o 
   7   5  16      465.48      479.95     59.81 o 
   8   5  16      161.70      242.54     46.29 o 
   9   5  16       24.87       26.75     43.53 o 
  10   5  16        6.62       83.67     43.08 o 
  11   5  16      212.35       83.50     54.89 o 
  12   5  16      108.68       59.36     59.45 o 
  13   5  16        0.82        0.00     56.21 o 
  14   5  16        1.43        1.25     46.14 o 
  15   5  16      401.26      399.62     86.31 o 
   0   6  16     1357.94     1422.07    169.89 o 
   1   6  16      519.48      441.52     59.87 o 
   2   6  16      185.30      123.02     37.67 o 
   3   6  16       18.09        5.76     44.79 o 
   4   6  16      235.41      247.99     41.42 o 
   5   6  16      961.32      971.02     83.07 o 
   6   6  16      170.33      187.04     35.64 o 
   7   6  16      217.12      190.01     43.71 o 
   8   6  16      235.87      328.05     49.54 o 
   9   6  16      102.33       58.91     51.07 o 
  10   6  16        4.71        0.00     44.53 o 
  11   6  16      660.29      660.63     82.99 o 
  12   6  16       23.40       19.20     58.54 o 
  13   6  16        8.34       56.78     58.81 o 
  14   6  16       18.03       31.23     58.92 o 
   1   7  16     2152.89     2089.99    151.60 o 
   2   7  16      812.66      643.29     81.56 o 
   3   7  16      399.47      392.99     60.26 o 
   4   7  16       10.42        0.00     42.29 o 
   5   7  16      683.57      608.44     73.74 o 
   6   7  16       29.83        3.50     46.60 o 
   7   7  16       92.74      121.55     43.49 o 
   8   7  16        4.91        0.00     40.19 o 
   9   7  16      124.41      143.45     51.12 o 
  10   7  16       55.21      102.62     41.63 o 
  11   7  16       63.73       14.30     82.83 o 
  12   7  16       77.54      105.33     54.64 o 
   0   8  16        9.66        9.49     58.23 o 
   1   8  16        2.37        7.50     41.69 o 
   2   8  16       42.57       41.11     44.31 o 
   3   8  16        5.02       27.83     38.77 o 
   4   8  16      118.73      115.91     49.94 o 
   5   8  16      142.26      101.96     47.04 o 
   6   8  16      377.96      493.03     70.92 o 
   7   8  16       90.27      134.12     46.09 o 
   8   8  16      111.39      119.06     45.29 o 
   9   8  16        3.16       34.10     41.27 o 
  10   8  16       22.64       28.86     44.15 o 
   1   9  16       36.70        0.00     47.62 o 
   2   9  16        0.35       19.07     35.42 o 
   3   9  16      215.29      187.44     57.18 o 
   4   9  16       17.17       34.16     61.73 o 
   5   9  16      160.07      222.78     54.01 o 
   6   9  16      159.02      208.96     58.90 o 
   7   9  16       41.89       29.84     64.03 o 
   1   1  17     1440.86     1375.27    106.03 o 
   2   1  17     1669.87     1735.68    105.18 o 
   3   1  17     1100.76     1072.77     83.61 o 
   4   1  17     2290.34     2155.45    129.31 o 
   5   1  17       55.03       66.75     37.08 o 
   6   1  17      172.66      141.34     73.15 o 
   7   1  17      309.14      223.58     58.01 o 
   8   1  17      667.39      593.23     86.70 o 
   9   1  17     1349.45     1254.43    131.01 o 
  10   1  17      197.05      180.89     54.27 o 
  11   1  17      313.46      141.61     44.96 o 
  12   1  17       44.61      151.47     77.33 o 
  13   1  17       13.54       54.38     96.41 o 
  14   1  17        5.63        0.00     64.58 o 
  15   1  17      229.02      119.83     69.41 o 
  16   1  17       67.66        3.23     81.67 o 
  17   1  17        1.19       49.96     75.02 o 
   0   2  17      209.52      161.03     60.15 o 
   1   2  17     1028.55     1085.30    113.48 o 
   2   2  17      141.60      149.80     39.02 o 
   3   2  17      168.65      166.16     28.66 o 
   4   2  17       12.72        0.00     35.77 o 
   5   2  17     2515.20     2435.27    141.93 o 
   6   2  17      321.77      290.38     58.58 o 
   7   2  17      872.77      665.12     94.61 o 
   8   2  17       22.90       13.25     51.53 o 
   9   2  17      567.73      589.66     87.15 o 
  10   2  17        0.01       27.30     59.87 o 
  11   2  17      584.16      456.23     79.18 o 
  12   2  17      153.65      148.39     51.07 o 
  13   2  17      160.75      105.13     56.12 o 
  14   2  17       96.64        0.00    119.42 o 
  15   2  17        4.32       23.43     48.85 o 
  16   2  17       59.13       76.26     68.99 o 
  17   2  17        6.54       79.72     89.87 o 
   1   3  17       50.83       30.48     28.13 o 
   2   3  17       62.15       69.61     34.81 o 
   3   3  17        4.96       32.50     27.02 o 
   4   3  17       47.83       45.40     48.02 o 
   5   3  17      369.87      272.31     54.47 o 
   6   3  17      272.97      303.27     51.42 o 
   7   3  17      164.03      163.34     51.25 o 
   8   3  17      185.90      210.33     56.76 o 
   9   3  17        0.67       56.87     38.25 o 
  10   3  17        4.56       84.83     57.80 o 
  11   3  17       11.55        0.00     40.93 o 
  12   3  17       71.63        0.00     96.36 o 
  13   3  17        0.10        0.00    104.45 o 
  14   3  17      451.40      432.83    111.03 o 
  15   3  17      123.38      158.37     58.72 o 
  16   3  17       30.03       79.52     77.51 o 
   0   4  17       44.14       77.47     44.19 o 
   1   4  17      649.75      754.16     71.27 o 
   2   4  17      169.66      128.84     37.67 o 
   3   4  17       46.79       10.50     31.66 o 
   4   4  17       34.47       30.75     31.33 o 
   5   4  17      131.37      143.32     43.39 o 
   6   4  17      355.64      411.36     61.97 o 
   7   4  17       51.13       80.64     56.56 o 
   8   4  17      978.22      980.98     94.36 o 
   9   4  17      128.49      131.12     55.21 o 
  10   4  17      509.88      615.62     74.20 o 
  11   4  17       67.45       65.10     43.31 o 
  12   4  17       14.76        0.00     55.45 o 
  13   4  17        5.44        0.00     45.18 o 
  14   4  17      218.79      183.66     52.55 o 
  15   4  17        0.35        0.00     50.77 o 
  16   4  17        4.52       11.45     67.80 o 
   1   5  17        2.64        5.69     32.42 o 
   2   5  17      122.50      179.49     32.11 o 
   3   5  17     1946.75     2160.64    117.58 o 
   4   5  17      280.60      244.44     58.96 o 
   5   5  17       79.38       45.44     28.96 o 
   6   5  17     1272.60     1267.09     87.23 o 
   7   5  17     1301.49     1294.23    118.15 o 
   8   5  17        5.10        0.00     50.11 o 
   9   5  17      461.55      387.88     55.83 o 
  10   5  17       16.97        6.62     39.62 o 
  11   5  17        6.87       44.83     62.06 o 
  12   5  17       13.91       13.20     53.46 o 
  13   5  17      292.14      341.75     76.27 o 
  14   5  17        0.55        6.27     55.48 o 
  15   5  17        2.06        0.00     69.58 o 
   0   6  17     3940.11     4686.33    306.88 o 
   1   6  17       35.01        0.00     47.19 o 
   2   6  17       42.12       28.85     36.35 o 
   3   6  17        1.30       50.24     42.67 o 
   4   6  17      491.16      441.73     57.40 o 
   5   6  17      170.20      202.60     48.12 o 
   6   6  17       61.19       50.84     38.25 o 
   7   6  17       84.87       50.97     35.96 o 
   8   6  17      127.38      103.57     43.36 o 
   9   6  17        8.91        0.00     45.12 o 
  10   6  17       21.45       74.61     48.63 o 
  11   6  17       43.74       89.24     61.96 o 
  12   6  17        4.32       79.94     53.19 o 
  13   6  17       45.22       67.44     46.15 o 
   1   7  17      108.44      165.46     49.52 o 
   2   7  17      207.94      295.37     56.30 o 
   3   7  17      616.86      669.94     83.95 o 
   4   7  17       57.17        0.12     36.28 o 
   5   7  17      157.34      173.76     46.39 o 
   6   7  17       60.24        0.00     44.11 o 
   7   7  17        5.54        2.88     50.66 o 
   8   7  17       17.96       38.14     34.44 o 
   9   7  17        0.58        0.00     46.37 o 
  10   7  17      224.04      271.14     61.72 o 
  11   7  17      210.64      246.20     66.49 o 
  12   7  17       17.22       65.83     95.08 o 
   0   8  17        0.05        0.00     70.68 o 
   1   8  17       47.12      239.28     63.15 o 
   2   8  17       19.71        7.05     43.87 o 
   3   8  17        0.27       33.02     36.15 o 
   4   8  17      190.06      127.29     45.32 o 
   5   8  17      351.12      467.19     72.39 o 
   6   8  17      568.92      678.19    106.62 o 
   7   8  17      239.25      328.92     74.74 o 
   8   8  17        0.05        0.00     51.04 o 
   9   8  17       25.64        0.00     50.10 o 
  10   8  17       28.45        0.00     66.11 o 
   1   9  17       43.03       38.67     49.93 o 
   2   9  17       16.06        0.00     48.96 o 
   3   9  17      151.65      104.77     62.38 o 
   4   9  17       80.05       22.85     56.41 o 
   5   9  17      358.55      477.81     84.82 o 
   6   9  17      292.80      209.28     72.51 o 
   0   0  18     2593.84     3134.56    283.29 o 
   1   0  18      290.06      476.25     93.26 o 
   2   0  18     2458.27     2691.68    189.18 o 
   3   0  18      457.68      643.56     89.43 o 
   4   0  18     3916.42     3897.18    234.17 o 
   5   0  18     4372.05     3819.84    298.02 o 
   6   0  18      852.89      787.13    136.72 o 
   7   0  18       76.02       78.19     71.81 o 
   8   0  18      176.01       10.38    142.51 o 
   9   0  18     1369.74     1370.60    160.90 o 
  10   0  18       53.74      151.89     74.62 o 
  11   0  18      710.80      574.42    146.82 o 
  12   0  18      393.19      374.39    134.01 o 
  13   0  18       33.33      287.21    156.55 o 
  14   0  18      195.18      212.12    185.00 o 
  15   0  18      196.27       81.64     95.50 o 
  16   0  18       51.25      105.56     86.93 o 
  17   0  18       20.31        0.00    129.63 o 
   1   1  18      306.40      298.70     49.67 o 
   2   1  18       91.63      194.27     47.22 o 
   3   1  18      753.80      720.02     69.85 o 
   4   1  18       56.77        0.00     32.07 o 
   5   1  18      225.36      241.90     55.80 o 
   6   1  18      751.27      847.24     98.42 o 
   7   1  18      218.83      259.85     56.12 o 
   8   1  18       67.50       39.12     45.59 o 
   9   1  18      421.85      360.91     68.14 o 
  10   1  18     1285.17     1344.57    131.72 o 
  11   1  18      113.58       77.21     80.73 o 
  12   1  18      174.58       65.39     57.80 o 
  13   1  18        0.57       21.60    123.73 o 
  14   1  18        4.72      171.97     86.16 o 
  15   1  18       28.17        0.00     81.24 o 
  16   1  18       61.68        0.00     83.52 o 
  17   1  18       12.37        0.00     82.81 o 
   0   2  18        3.47       98.37     44.33 o 
   1   2  18       17.77        0.00     29.73 o 
   2   2  18        2.23       25.42     29.69 o 
   3   2  18       16.07       85.03     31.33 o 
   4   2  18       88.12      114.17     37.19 o 
   5   2  18        6.64       52.05     31.23 o 
   6   2  18      281.18      276.74     50.17 o 
   7   2  18        0.04        0.00     86.10 o 
   8   2  18      795.48      694.37    105.10 o 
   9   2  18      376.62      269.62     60.64 o 
  10   2  18       20.55       51.14     76.20 o 
  11   2  18      843.24      723.56    108.05 o 
  12   2  18      106.86      133.56     73.66 o 
  13   2  18        0.79      205.48     86.32 o 
  14   2  18       14.41        0.00    100.13 o 
  15   2  18       97.31        0.00     89.60 o 
  16   2  18        0.39        0.43    107.43 o 
   1   3  18      894.09      849.15     83.21 o 
   2   3  18     1324.06     1234.40     83.77 o 
   3   3  18      595.06      572.29     63.74 o 
   4   3  18      294.92      287.55     46.80 o 
   5   3  18     1808.68     1833.72    127.48 o 
   6   3  18      550.57      582.19     75.85 o 
   7   3  18       72.94       39.75     41.96 o 
   8   3  18      425.29      337.01     79.83 o 
   9   3  18      495.95      447.03     82.47 o 
  10   3  18       64.60       98.50     60.05 o 
  11   3  18      214.06      235.45     60.30 o 
  12   3  18        2.86        0.00     48.84 o 
  13   3  18       72.50       33.65     62.56 o 
  14   3  18       55.01       88.74     73.09 o 
  15   3  18       11.32       20.11     57.03 o 
  16   3  18        3.99      131.99     60.98 o 
   0   4  18       71.38      111.27     46.32 o 
   1   4  18      222.85      125.08     42.51 o 
   2   4  18       28.01       17.65     29.17 o 
   3   4  18      225.93      222.50     44.58 o 
   4   4  18     1349.83     1570.74    101.96 o 
   5   4  18      560.26      588.33     61.74 o 
   6   4  18        9.18       37.24     36.83 o 
   7   4  18      105.38      112.74     44.16 o 
   8   4  18     1623.30     1711.21    123.70 o 
   9   4  18      320.93      292.83     55.16 o 
  10   4  18      205.82      169.49     43.50 o 
  11   4  18      395.36      546.49     96.92 o 
  12   4  18       48.11       80.49     73.63 o 
  13   4  18        3.39        0.00     47.28 o 
  14   4  18        5.96       32.38    106.72 o 
  15   4  18       59.06       79.02     72.71 o 
   1   5  18        2.06        0.00     32.27 o 
   2   5  18        0.29        0.00     36.30 o 
   3   5  18      190.20      141.88     30.74 o 
   4   5  18       40.15       39.51     48.68 o 
   5   5  18      273.61      235.66     47.51 o 
   6   5  18       86.59      150.23     46.76 o 
   7   5  18        0.57        0.00     36.85 o 
   8   5  18       16.70        0.00     43.01 o 
   9   5  18       54.33       56.54     44.84 o 
  10   5  18        0.55        0.00     45.67 o 
  11   5  18       32.72        0.00     48.55 o 
  12   5  18      224.38      194.30     53.48 o 
  13   5  18       17.49       92.33     54.31 o 
  14   5  18       21.38       20.31     75.44 o 
   0   6  18      531.66      550.86    116.42 o 
   1   6  18       13.74       20.37     42.80 o 
   2   6  18      255.45      234.47     62.17 o 
   3   6  18      383.99      401.44     60.24 o 
   4   6  18      114.82      117.70     44.38 o 
   5   6  18      401.03      309.23     50.08 o 
   6   6  18      105.78      148.69     49.01 o 
   7   6  18       20.34       74.34     36.02 o 
   8   6  18      194.99      114.60     48.87 o 
   9   6  18       21.15       56.98     72.14 o 
  10   6  18       42.83        0.00     53.68 o 
  11   6  18        8.74        0.00     44.99 o 
  12   6  18       20.85        0.00     59.52 o 
  13   6  18       18.93        0.00     53.87 o 
   1   7  18      373.35      254.89     62.80 o 
   2   7  18      359.64      397.51     68.73 o 
   3   7  18      110.45      164.33     60.24 o 
   4   7  18       28.89      124.31     56.11 o 
   5   7  18       17.67       15.53     48.27 o 
   6   7  18      496.60      518.91     79.15 o 
   7   7  18       85.59      140.85     56.18 o 
   8   7  18        0.04        0.39     42.25 o 
   9   7  18       14.68       87.20     45.67 o 
  10   7  18      296.22      440.90     72.56 o 
  11   7  18        8.48       22.54     45.86 o 
   0   8  18       53.23      151.11    152.99 o 
   1   8  18       47.48        8.74     61.28 o 
   2   8  18        0.01        0.00     48.10 o 
   3   8  18        0.11       12.71     46.43 o 
   4   8  18        9.05        0.00     55.49 o 
   5   8  18       90.09       49.88     60.95 o 
   6   8  18        8.36        0.00     55.59 o 
   7   8  18        7.71       54.63     55.16 o 
   8   8  18        1.19       56.15     80.67 o 
   9   8  18       32.49       29.17     60.37 o 
   1   9  18        5.33        0.00     54.11 o 
   2   9  18      102.87      164.10     48.82 o 
   3   9  18      131.29       81.93     76.05 o 
   4   9  18        0.40       72.00     52.44 o 
   5   9  18       31.07       92.23     56.73 o 
   1   1  19      293.66      304.31     50.04 o 
   2   1  19     1440.97     1651.96    115.92 o 
   3   1  19      275.44      245.82     51.73 o 
   4   1  19      498.23      443.61     57.80 o 
   5   1  19       33.22       47.31     35.49 o 
   6   1  19      425.65      314.20     61.33 o 
   7   1  19     1433.59     1472.63    128.92 o 
   8   1  19        7.83       68.18     55.70 o 
   9   1  19       59.77       29.19     46.74 o 
  10   1  19      773.86      858.79    106.64 o 
  11   1  19      292.67      289.57     95.44 o 
  12   1  19       40.03       92.03     68.46 o 
  13   1  19       64.76       76.23     62.41 o 
  14   1  19      245.30      389.15     99.86 o 
  15   1  19       15.33       58.40     88.32 o 
  16   1  19        5.85        0.00     72.25 o 
   0   2  19     6600.52     7292.12    384.07 o 
   1   2  19       20.74        7.15     32.72 o 
   2   2  19      441.54      395.41     60.12 o 
   3   2  19     1224.98     1086.93     88.78 o 
   4   2  19     3702.81     3476.61    157.26 o 
   5   2  19      198.16      151.67     41.38 o 
   6   2  19       30.27       13.46     50.78 o 
   7   2  19       45.33      124.83     47.92 o 
   8   2  19       27.26       48.40     45.00 o 
   9   2  19       18.47       41.28     44.21 o 
  10   2  19      165.72      316.09     66.16 o 
  11   2  19        5.29        0.00     82.23 o 
  12   2  19      739.92      697.29    124.86 o 
  13   2  19       15.74        0.00     61.66 o 
  14   2  19      124.17      168.98    107.90 o 
  15   2  19       29.24       65.18    109.29 o 
  16   2  19       40.44       57.95     81.66 o 
   1   3  19      113.43       97.28     33.61 o 
   2   3  19      645.08      647.28     69.07 o 
   3   3  19      186.98      252.12     37.46 o 
   4   3  19      180.90      124.14     34.40 o 
   5   3  19      502.18      450.43     64.02 o 
   6   3  19      307.34      259.70     50.16 o 
   7   3  19      195.18      301.21     68.21 o 
   8   3  19       35.23       76.50     45.27 o 
   9   3  19      762.84      774.93    100.90 o 
  10   3  19       54.99       39.86     52.74 o 
  11   3  19      119.21      105.72     66.33 o 
  12   3  19        2.47        0.00     76.29 o 
  13   3  19       29.08       78.37     53.71 o 
  14   3  19       98.49        0.00    101.25 o 
  15   3  19        3.11        0.00     71.11 o 
   0   4  19     1118.44     1173.23    136.53 o 
   1   4  19      115.26       87.03     35.06 o 
   2   4  19       20.50        0.00     30.70 o 
   3   4  19      324.82      429.97     52.62 o 
   4   4  19       73.26       23.16     35.36 o 
   5   4  19        1.49        0.00     30.08 o 
   6   4  19      214.78      227.96     48.95 o 
   7   4  19      128.10      144.46     42.21 o 
   8   4  19       46.27       47.29     43.62 o 
   9   4  19       47.56       44.56     48.68 o 
  10   4  19      839.44      796.81     98.21 o 
  11   4  19      289.26      169.92     60.85 o 
  12   4  19       61.35      168.77     71.10 o 
  13   4  19       53.19       41.65     63.21 o 
  14   4  19       11.98        0.00     85.94 o 
  15   4  19       11.54        0.00     57.78 o 
   1   5  19      432.08      405.09     55.16 o 
   2   5  19      598.77      585.69     68.28 o 
   3   5  19      205.84      186.54     46.52 o 
   4   5  19       81.73       90.00     34.75 o 
   5   5  19      375.09      309.83     56.45 o 
   6   5  19       11.69        0.00     55.47 o 
   7   5  19      243.15      180.57     48.63 o 
   8   5  19       47.02      118.82     47.33 o 
   9   5  19       22.18       63.05     46.86 o 
  10   5  19      280.93      290.03     62.25 o 
  11   5  19        5.82       29.70     59.52 o 
  12   5  19      130.31      107.40     63.28 o 
  13   5  19        3.57       91.66     52.66 o 
  14   5  19      180.11      180.50     71.72 o 
   0   6  19       50.35        0.00    116.40 o 
   1   6  19      616.71      684.26    101.13 o 
   2   6  19       16.97       56.60     55.03 o 
   3   6  19      182.39      160.69     43.70 o 
   4   6  19        8.12       31.07     64.94 o 
   5   6  19      165.64      217.25     46.98 o 
   6   6  19        2.12       49.14     49.76 o 
   7   6  19        0.78       59.41     41.62 o 
   8   6  19       57.35       89.48     40.24 o 
   9   6  19        1.20        0.00     40.00 o 
  10   6  19        0.05       19.73     52.02 o 
  11   6  19       40.34        0.66     61.71 o 
  12   6  19       37.32       12.55     53.45 o 
   1   7  19      150.77      154.24     61.26 o 
   2   7  19      924.28      974.20    118.30 o 
   3   7  19      176.28      213.75     60.31 o 
   4   7  19      104.09       71.61     54.86 o 
   5   7  19       91.25      183.68     45.23 o 
   6   7  19       52.45       89.96     63.11 o 
   7   7  19      212.64      109.36     57.34 o 
   8   7  19        2.37        0.00     54.39 o 
   9   7  19       45.14       16.11     54.76 o 
  10   7  19        0.51        0.00     57.34 o 
  11   7  19        3.77        0.00     51.40 o 
   0   8  19      465.86      305.58     89.03 o 
   1   8  19       18.97       44.98     59.67 o 
   2   8  19        0.65        0.00     54.45 o 
   3   8  19       25.76       83.78     69.78 o 
   4   8  19        7.19        0.00     54.11 o 
   5   8  19       27.39        0.00     46.91 o 
   6   8  19      316.49      209.56     59.12 o 
   7   8  19        0.47       94.36     63.46 o 
   8   8  19      327.67      369.39     86.93 o 
   1   9  19       38.74       39.95     64.57 o 
   2   9  19      268.45      205.59     63.66 o 
   3   9  19       29.81       93.10     78.61 o 
   4   9  19       31.79       11.59     48.97 o 
   0   0  20      806.94      659.68    142.86 o 
   1   0  20      258.22      169.27     69.08 o 
   2   0  20       86.02      156.27     63.23 o 
   3   0  20      156.00      297.47     72.19 o 
   4   0  20     3218.76     3274.73    223.32 o 
   5   0  20       67.15       34.78     86.62 o 
   6   0  20     1561.00     1568.65    197.39 o 
   7   0  20      631.79      532.30    123.76 o 
   8   0  20      191.31      211.35    121.34 o 
   9   0  20        0.90       18.55     55.98 o 
  10   0  20      199.32      123.70     98.41 o 
  11   0  20       12.30        0.00     82.89 o 
  12   0  20       25.18       57.02     77.68 o 
  13   0  20       79.98        0.00    140.36 o 
  14   0  20        9.29        0.00    112.46 o 
  15   0  20        2.23      168.06    107.91 o 
  16   0  20      215.62      274.17    138.36 o 
   1   1  20     4976.86     5965.38    224.01 o 
   2   1  20        8.66       60.19     38.80 o 
   3   1  20       14.18        0.00     32.97 o 
   4   1  20        0.74        0.00     35.01 o 
   5   1  20        1.94        0.00     41.69 o 
   6   1  20       28.25      125.28     43.79 o 
   7   1  20      107.52      144.74     47.95 o 
   8   1  20      261.23      416.52     81.57 o 
   9   1  20      176.71      242.22     62.87 o 
  10   1  20        1.91        0.00     48.72 o 
  11   1  20      681.53      729.98    126.31 o 
  12   1  20       90.08       77.56     71.45 o 
  13   1  20       45.05      132.76     84.67 o 
  14   1  20        4.34        0.00     75.97 o 
  15   1  20      105.95      212.59     87.25 o 
  16   1  20        0.99        4.24     86.01 o 
   0   2  20     4706.95     5694.13    343.63 o 
   1   2  20        1.12        0.00     45.61 o 
   2   2  20      428.17      338.10     58.08 o 
   3   2  20      463.46      503.05     65.41 o 
   4   2  20      522.05      500.51     64.42 o 
   5   2  20      124.16      110.67     59.10 o 
   6   2  20      175.04      160.61     47.41 o 
   7   2  20       18.68        0.00     36.07 o 
   8   2  20      394.53      258.41     54.61 o 
   9   2  20      726.41      803.50    119.49 o 
  10   2  20     1119.52     1042.70    192.25 o 
  11   2  20      112.87      176.64     81.04 o 
  12   2  20       48.66      103.76     82.05 o 
  13   2  20       78.24      217.78     64.65 o 
  14   2  20       16.00       53.08     79.02 o 
  15   2  20       26.12      154.54    113.17 o 
   1   3  20     1342.63     1500.40    109.25 o 
   2   3  20     1505.03     1617.98    109.87 o 
   3   3  20      211.74      195.57     41.32 o 
   4   3  20      492.75      454.06     62.30 o 
   5   3  20      925.65     1000.54     98.70 o 
   6   3  20     2393.00     2518.26    155.57 o 
   7   3  20       18.65       74.15     39.11 o 
   8   3  20      526.34      427.98     67.50 o 
   9   3  20      598.14      500.92     72.25 o 
  10   3  20      347.66      295.37     78.69 o 
  11   3  20       10.88        0.00     57.95 o 
  12   3  20       89.58      155.78     71.81 o 
  13   3  20       26.36       30.95     71.50 o 
  14   3  20       67.24       37.01     72.43 o 
  15   3  20       36.48       49.00    100.83 o 
   0   4  20        4.41        5.95     53.62 o 
   1   4  20      713.75      693.40     69.95 o 
   2   4  20        4.12        0.00     39.65 o 
   3   4  20      968.66      898.48     77.46 o 
   4   4  20       11.59       46.73     39.47 o 
   5   4  20        6.83       58.14     48.83 o 
   6   4  20      642.39      765.15     84.39 o 
   7   4  20      670.10      639.94     77.08 o 
   8   4  20     1332.09     1385.40    118.39 o 
   9   4  20        7.32       37.70     45.33 o 
  10   4  20       13.91       66.61     56.77 o 
  11   4  20       13.70       52.99     61.61 o 
  12   4  20      326.43      457.00     84.34 o 
  13   4  20      177.22      198.02     72.03 o 
  14   4  20        2.33        0.00     52.34 o 
   1   5  20        0.00       70.44     32.78 o 
   2   5  20        7.09        0.00     38.06 o 
   3   5  20        1.03        0.00     35.55 o 
   4   5  20       34.38       35.00     51.17 o 
   5   5  20      656.24      757.28     93.62 o 
   6   5  20       13.07       71.04     41.67 o 
   7   5  20       12.76        6.47     47.55 o 
   8   5  20        1.74       36.15     48.66 o 
   9   5  20       18.87       38.08     52.16 o 
  10   5  20       47.80       42.10     41.14 o 
  11   5  20        1.70        0.00     54.47 o 
  12   5  20       88.83      135.84     54.56 o 
  13   5  20       22.17       41.11     50.15 o 
   0   6  20      298.96      280.64     85.60 o 
   1   6  20        5.74        0.00     59.76 o 
   2   6  20      420.27      464.86     97.14 o 
   3   6  20      222.76      197.44     58.99 o 
   4   6  20       31.46        0.00     49.18 o 
   5   6  20       23.70       34.60     55.41 o 
   6   6  20       94.61       75.49     37.03 o 
   7   6  20      128.32      127.94     65.00 o 
   8   6  20      100.77      115.60     39.76 o 
   9   6  20      118.05       94.57     41.33 o 
  10   6  20       39.45      111.16     44.66 o 
  11   6  20       30.68        7.96     40.09 o 
  12   6  20      116.46      140.31     71.48 o 
   1   7  20       46.82        0.00     57.83 o 
   2   7  20        0.04       31.24     69.89 o 
   3   7  20       52.94       54.77     73.37 o 
   4   7  20       68.41       72.10     58.13 o 
   5   7  20      141.96      158.10     61.73 o 
   6   7  20       49.27        0.00     57.13 o 
   7   7  20       19.86       44.22     58.07 o 
   8   7  20       11.11      106.32     54.19 o 
   9   7  20       34.79       52.92     46.76 o 
  10   7  20        3.58        0.00     57.44 o 
   0   8  20        3.35        7.18     84.73 o 
   1   8  20        5.89       73.40     63.70 o 
   2   8  20       23.61        0.00     59.49 o 
   3   8  20       18.06        0.00     59.21 o 
   4   8  20       46.25        0.00     68.24 o 
   5   8  20        7.15        2.21     67.66 o 
   6   8  20        6.51       76.61     54.95 o 
   7   8  20       10.91        0.00     59.72 o 
   1   9  20        2.89       20.54     62.63 o 
   2   9  20       57.34      171.26     50.06 o 
   1   1  21     2779.83     3395.30    176.00 o 
   2   1  21        1.28        0.00     37.34 o 
   3   1  21     1438.80     1427.52    106.02 o 
   4   1  21      264.12      297.00     65.20 o 
   5   1  21     1552.32     1806.56    147.67 o 
   6   1  21      195.43      113.81     44.10 o 
   7   1  21       77.07      112.96     40.28 o 
   8   1  21       33.86        0.00     43.28 o 
   9   1  21     1445.87     1395.86    150.51 o 
  10   1  21       30.36        0.00     68.02 o 
  11   1  21      202.85        1.43    128.08 o 
  12   1  21       86.84      132.23     83.69 o 
  13   1  21        0.32       94.84     78.63 o 
  14   1  21        0.02      208.34     94.31 o 
  15   1  21        0.49       11.19     78.68 o 
   0   2  21     1573.97     1420.96    176.72 o 
   1   2  21      917.03      858.62     85.19 o 
   2   2  21      843.04     1110.40     98.49 o 
   3   2  21      943.23     1008.34     98.70 o 
   4   2  21      234.02      392.16     62.11 o 
   5   2  21     1229.85     1184.02    109.31 o 
   6   2  21     1190.39     1167.47    111.58 o 
   7   2  21     1192.30     1207.41    113.18 o 
   8   2  21      689.08      441.48     63.20 o 
   9   2  21        3.30       49.12     43.64 o 
  10   2  21      512.07      406.51     71.42 o 
  11   2  21      208.78      376.28    113.08 o 
  12   2  21       35.90       95.96     80.14 o 
  13   2  21        0.93        0.00     94.24 o 
  14   2  21        0.36       27.52     68.71 o 
  15   2  21       15.42       30.37     81.25 o 
   1   3  21      287.02      229.51     39.90 o 
   2   3  21      545.22      387.86     54.85 o 
   3   3  21      282.43      309.94     48.37 o 
   4   3  21      432.26      514.48     73.42 o 
   5   3  21      518.77      466.76     73.43 o 
   6   3  21      745.76      710.06     85.84 o 
   7   3  21     1633.54     1607.89    128.12 o 
   8   3  21        1.51        0.00     60.48 o 
   9   3  21       27.61       65.72     52.91 o 
  10   3  21       27.80       31.61     40.67 o 
  11   3  21      191.37      214.53     94.42 o 
  12   3  21       10.03      114.19     79.60 o 
  13   3  21       44.56      110.90    109.52 o 
  14   3  21       48.73        4.14     86.16 o 
   0   4  21      454.29      402.18     96.67 o 
   1   4  21      212.57      154.39     39.21 o 
   2   4  21      186.10      109.11     36.34 o 
   3   4  21      288.98      295.57     46.85 o 
   4   4  21       27.23       66.46     35.47 o 
   5   4  21      123.18      104.02     41.38 o 
   6   4  21        5.45        0.00     34.10 o 
   7   4  21      473.09      434.45     68.25 o 
   8   4  21       17.43        0.00     36.66 o 
   9   4  21        3.50       37.26     50.97 o 
  10   4  21      164.26       90.64     82.38 o 
  11   4  21      263.61      339.03     59.36 o 
  12   4  21      132.08      252.68     83.95 o 
  13   4  21        0.13       36.73     77.55 o 
  14   4  21       11.71       95.24     70.69 o 
   1   5  21       55.05        0.00     36.14 o 
   2   5  21       62.78       57.72     38.87 o 
   3   5  21      167.33      181.46     96.60 o 
   4   5  21      353.13      295.50     68.99 o 
   5   5  21       86.01       91.92     49.14 o 
   6   5  21      324.41      301.63     57.25 o 
   7   5  21       90.73       93.90     38.84 o 
   8   5  21       22.70        0.00     41.79 o 
   9   5  21      214.57      192.56     63.52 o 
  10   5  21       13.40       25.50     66.86 o 
  11   5  21      119.73      144.71     61.07 o 
  12   5  21       14.75        0.00     67.88 o 
  13   5  21      236.97      315.44     78.34 o 
   0   6  21       39.19       20.48    109.28 o 
   1   6  21       35.55       59.17     84.34 o 
   2   6  21       29.98        0.00     73.89 o 
   3   6  21       14.70      136.58     62.76 o 
   4   6  21        0.14        0.00     48.26 o 
   5   6  21       16.01        0.00     37.64 o 
   6   6  21        2.21        7.34     43.81 o 
   7   6  21       70.73      147.48     59.77 o 
   8   6  21       90.18      114.70     71.55 o 
   9   6  21        0.15        0.00     47.33 o 
  10   6  21       12.94       46.03     49.74 o 
  11   6  21        0.08       44.26     59.49 o 
   1   7  21      125.75        0.00     79.93 o 
   2   7  21        9.35       11.54     63.32 o 
   3   7  21      262.96      276.52     76.41 o 
   4   7  21       78.91       56.13     69.12 o 
   5   7  21       43.00        0.00     69.99 o 
   6   7  21        1.35       22.00     85.15 o 
   7   7  21       81.19       79.72     56.02 o 
   8   7  21        1.65        0.00     51.93 o 
   9   7  21       18.96       13.47     57.09 o 
   0   8  21      130.11       91.10     90.44 o 
   1   8  21       78.97      130.57     76.50 o 
   2   8  21        2.42        2.77     55.88 o 
   3   8  21       38.56       80.82     83.37 o 
   4   8  21       94.37      183.32     65.39 o 
   5   8  21      196.09      303.28     70.61 o 
   6   8  21      133.38       64.83     64.56 o 
   0   0  22       60.76        0.00     70.10 o 
   1   0  22     2571.55     2968.93    219.69 o 
   2   0  22       65.64       97.57     90.83 o 
   3   0  22     3247.22     3470.69    248.22 o 
   4   0  22      691.39      579.91    108.20 o 
   5   0  22     2646.39     3103.17    281.20 o 
   6   0  22      577.75      540.86    114.56 o 
   7   0  22       18.65        0.00     78.05 o 
   8   0  22      831.60      972.42    179.64 o 
   9   0  22      236.38      218.91    120.94 o 
  10   0  22      932.13      875.97    221.52 o 
  11   0  22      273.24       34.61     76.37 o 
  12   0  22      441.24      328.93    145.20 o 
  13   0  22       28.52       49.56     74.26 o 
  14   0  22       17.21        0.00    134.90 o 
  15   0  22      297.06      510.70    174.09 o 
   1   1  22     1545.37     1662.98    123.21 o 
   2   1  22      393.47      433.98     62.21 o 
   3   1  22      145.83      209.33     55.70 o 
   4   1  22      236.57      291.13     57.49 o 
   5   1  22       20.90      107.90     45.37 o 
   6   1  22      310.43      387.71     72.01 o 
   7   1  22      157.73      213.83     51.02 o 
   8   1  22       89.02       36.45     35.07 o 
   9   1  22     1007.16      929.27    108.36 o 
  10   1  22       95.29       44.31     79.71 o 
  11   1  22      167.82      279.37    101.16 o 
  12   1  22      207.94      280.17    109.62 o 
  13   1  22       89.35       40.59    114.42 o 
  14   1  22       17.74       56.24     73.60 o 
  15   1  22        6.02        0.00     84.98 o 
   0   2  22     1694.15     1668.36    159.81 o 
   1   2  22     1133.68     1158.15    104.42 o 
   2   2  22      112.95       60.27     41.13 o 
   3   2  22       10.72      158.55     52.42 o 
   4   2  22     2059.39     2404.79    144.07 o 
   5   2  22     1766.28     1905.82    140.46 o 
   6   2  22     1713.00     1653.42    134.27 o 
   7   2  22      743.14      679.66     90.96 o 
   8   2  22       74.91       54.65     41.44 o 
   9   2  22        2.03        0.00     52.99 o 
  10   2  22      103.76      161.92     55.85 o 
  11   2  22      146.37      200.23     88.11 o 
  12   2  22       39.24       56.32    148.77 o 
  13   2  22        3.52        0.00    141.74 o 
  14   2  22        0.09        0.00     83.29 o 
   1   3  22     1122.38     1267.27    105.47 o 
   2   3  22       74.01       18.64     64.27 o 
   3   3  22     1553.62     1608.46    111.47 o 
   4   3  22      118.23       80.44     43.67 o 
   5   3  22      472.67      336.49     71.75 o 
   6   3  22      675.57      628.78     86.29 o 
   7   3  22       13.49       32.41     38.96 o 
   8   3  22      150.92      104.74     50.67 o 
   9   3  22        0.24        0.00     37.22 o 
  10   3  22      309.22      422.87     83.11 o 
  11   3  22      383.88      341.42     74.02 o 
  12   3  22       44.29      122.69     74.62 o 
  13   3  22      358.57      228.93     84.30 o 
  14   3  22        4.45       68.14     58.68 o 
   0   4  22        0.56       77.83     79.33 o 
   1   4  22      597.99      751.04     75.43 o 
   2   4  22       69.52       39.79     50.28 o 
   3   4  22      226.66      157.45     42.15 o 
   4   4  22      451.56      340.18     59.34 o 
   5   4  22      149.13       99.11     46.68 o 
   6   4  22       24.63       54.84     38.24 o 
   7   4  22       13.40       20.04     55.08 o 
   8   4  22       54.39       69.27     49.76 o 
   9   4  22      270.50      170.25     52.82 o 
  10   4  22       82.14      176.57     57.88 o 
  11   4  22      150.80      171.53     99.01 o 
  12   4  22      217.46      240.79     91.22 o 
  13   4  22        0.01        0.00     64.56 o 
   1   5  22       53.35       69.39     45.59 o 
   2   5  22       90.70        0.00     50.72 o 
   3   5  22        8.88       13.64     45.99 o 
   4   5  22      208.41      199.08     55.03 o 
   5   5  22      143.17       92.16     62.02 o 
   6   5  22        9.94        0.00     64.31 o 
   7   5  22        1.98       26.44     43.50 o 
   8   5  22      149.30       94.22     56.74 o 
   9   5  22       18.28       49.82     49.25 o 
  10   5  22       92.56       89.35     71.68 o 
  11   5  22        2.94        0.00     62.49 o 
  12   5  22       14.10        0.00     76.82 o 
   0   6  22       94.11      187.76    202.92 o 
   1   6  22      300.75      350.38     80.27 o 
   2   6  22       45.50       46.03     67.52 o 
   3   6  22       13.14        0.00     86.32 o 
   4   6  22        2.25        0.00     60.21 o 
   5   6  22      142.81      166.76     55.39 o 
   6   6  22       16.50        0.00     48.81 o 
   7   6  22       12.25        0.00     62.71 o 
   8   6  22       62.52       56.72     50.98 o 
   9   6  22       35.68      111.01     54.77 o 
  10   6  22        5.05       23.62     46.26 o 
   1   7  22      325.07      339.94    111.21 o 
   2   7  22       67.27       92.44     63.82 o 
   3   7  22       39.94       36.63     56.09 o 
   4   7  22       18.20        0.00     93.14 o 
   5   7  22       98.27      125.14     87.30 o 
   6   7  22       12.75       58.05     91.95 o 
   7   7  22        2.28      109.51     73.80 o 
   8   7  22        5.60      113.32     81.66 o 
   0   8  22        3.02        0.00     86.61 o 
   1   8  22       14.52        0.00     68.79 o 
   2   8  22       14.80      111.37     67.98 o 
   3   8  22        0.29        0.00     64.56 o 
   4   8  22        8.06       50.06     69.84 o 
   5   8  22        6.34        0.00     74.16 o 
   1   1  23      202.59      227.13     52.91 o 
   2   1  23     3612.40     4402.69    208.56 o 
   3   1  23        6.08       44.35     84.34 o 
   4   1  23     1524.65     1632.54    119.66 o 
   5   1  23        0.81       31.31     35.93 o 
   6   1  23      216.48      269.76     86.66 o 
   7   1  23       77.48      105.57     42.54 o 
   8   1  23       81.68        0.78     45.60 o 
   9   1  23       33.36       84.40     49.77 o 
  10   1  23      145.26      114.01     63.65 o 
  11   1  23      210.41      243.57     67.23 o 
  12   1  23        0.12        0.00     91.58 o 
  13   1  23       28.28        0.00     83.41 o 
  14   1  23      142.86      134.48     81.22 o 
   0   2  23     1289.01     1372.58    155.41 o 
   1   2  23      490.30      658.08     80.25 o 
   2   2  23      223.42      298.54     72.54 o 
   3   2  23       75.41       12.78     43.87 o 
   4   2  23      258.12      205.22     43.16 o 
   5   2  23      108.36      189.90     51.84 o 
   6   2  23      284.71      384.71     67.75 o 
   7   2  23      403.39      270.43     57.53 o 
   8   2  23      446.37      457.46     68.75 o 
   9   2  23        7.26        0.00     65.53 o 
  10   2  23      173.78      141.85     62.74 o 
  11   2  23        0.29       34.73     52.66 o 
  12   2  23      161.43      408.88    110.10 o 
  13   2  23        4.97      148.38     78.86 o 
  14   2  23        0.66       86.74     84.29 o 
   1   3  23       78.45        0.42     39.41 o 
   2   3  23      150.92      128.37     54.56 o 
   3   3  23      643.08      625.17     76.64 o 
   4   3  23       19.85        7.00     43.06 o 
   5   3  23       15.18       16.12     48.43 o 
   6   3  23       86.88       83.93     50.81 o 
   7   3  23      163.70      128.03     45.13 o 
   8   3  23      146.37      134.18     57.60 o 
   9   3  23       90.60        0.00     46.59 o 
  10   3  23       36.11       12.84     54.50 o 
  11   3  23       18.89        0.00     61.35 o 
  12   3  23      149.40       89.42    127.15 o 
  13   3  23        2.10        0.00     90.51 o 
   0   4  23     1369.95     1580.78    180.38 o 
   1   4  23      166.79      200.74     46.42 o 
   2   4  23      136.61       46.57     36.90 o 
   3   4  23       31.60       22.34     53.66 o 
   4   4  23      341.78      284.10     65.03 o 
   5   4  23        6.27        0.00     67.89 o 
   6   4  23        1.01        0.00     40.46 o 
   7   4  23       27.55        1.86     48.61 o 
   8   4  23      120.38       51.39     45.88 o 
   9   4  23       12.26        0.00     68.12 o 
  10   4  23      287.66      147.16     67.10 o 
  11   4  23        0.24       98.08     89.15 o 
  12   4  23      258.72      443.68    113.27 o 
   1   5  23       32.05        0.00     54.04 o 
   2   5  23      179.13      285.76     60.67 o 
   3   5  23      251.60      116.74     53.52 o 
   4   5  23       18.07       50.37     36.34 o 
   5   5  23        1.60        0.00     62.19 o 
   6   5  23      368.85      307.21     67.99 o 
   7   5  23      226.38      236.79     55.26 o 
   8   5  23        4.03       50.22     71.96 o 
   9   5  23      181.57      121.33     47.01 o 
  10   5  23      170.76      171.35     55.32 o 
  11   5  23        2.01        0.00     66.56 o 
   0   6  23     1182.29     1198.23    208.19 o 
   1   6  23        8.62       93.85     56.00 o 
   2   6  23       90.90       91.17     59.61 o 
   3   6  23      138.55      213.93     74.51 o 
   4   6  23      134.63       41.65     85.16 o 
   5   6  23       20.82       86.64     61.56 o 
   6   6  23       60.60      117.55     59.85 o 
   7   6  23        0.13       26.02     46.65 o 
   8   6  23       23.71       21.14     71.14 o 
   9   6  23        3.73        0.00     53.86 o 
  10   6  23        0.12       14.91     62.22 o 
   1   7  23      154.25      194.13     69.28 o 
   2   7  23      194.83      236.93     91.56 o 
   3   7  23       16.61       18.67     73.24 o 
   4   7  23      187.70      144.30     77.92 o 
   5   7  23       10.83        0.00     78.03 o 
   6   7  23       43.98        0.00     64.12 o 
   7   7  23        4.59        0.00     59.34 o 
   0   8  23      118.07       71.83    189.30 o 
   1   8  23        9.54      111.14     95.76 o 
   2   8  23        0.06        0.00     57.38 o 
   3   8  23       32.45        0.00     67.48 o 
   0   0  24     5967.99     6804.50    494.54 o 
   1   0  24       37.81       25.74    123.24 o 
   2   0  24     2176.30     2139.27    215.49 o 
   3   0  24     2212.90     2611.02    254.65 o 
   4   0  24      140.79      120.95     68.58 o 
   5   0  24     2357.45     2171.55    242.49 o 
   6   0  24       98.00       52.70     59.31 o 
   7   0  24       36.06        0.00     52.39 o 
   8   0  24       70.64      113.04    167.30 o 
   9   0  24       66.23      149.62     85.00 o 
  10   0  24      398.67      305.80    129.79 o 
  11   0  24       13.01      144.13     95.02 o 
  12   0  24        8.42       49.59    155.96 o 
  13   0  24        0.35        0.00    295.78 o 
  14   0  24        1.08      128.16    208.66 o 
   1   1  24      205.93      284.03     55.83 o 
   2   1  24      148.08      147.19     52.97 o 
   3   1  24       82.93       22.15     57.16 o 
   4   1  24     1780.12     1938.65    137.06 o 
   5   1  24      523.43      333.99     64.00 o 
   6   1  24     1094.00     1213.91    130.76 o 
   7   1  24      247.88      226.05     50.20 o 
   8   1  24      351.13      307.36     64.52 o 
   9   1  24        6.01        0.00     45.43 o 
  10   1  24        7.24        0.00     69.68 o 
  11   1  24       49.05      162.70     72.43 o 
  12   1  24       68.21        6.92    121.09 o 
  13   1  24       27.27        0.00     97.15 o 
   0   2  24      347.57      316.40     80.62 o 
   1   2  24      668.96      663.28     77.66 o 
   2   2  24      319.50      419.30     65.05 o 
   3   2  24      671.74      658.37     81.39 o 
   4   2  24     1151.31     1245.51    111.11 o 
   5   2  24      454.30      385.35     67.72 o 
   6   2  24       28.59       81.08     42.97 o 
   7   2  24      492.43      446.23     79.50 o 
   8   2  24      524.10      427.86     72.26 o 
   9   2  24       10.83        0.00     48.66 o 
  10   2  24       57.25       78.26     53.19 o 
  11   2  24       20.23        0.00     57.88 o 
  12   2  24        5.15        0.00     90.17 o 
  13   2  24       15.87       54.58     66.89 o 
   1   3  24     1210.71     1418.23    116.63 o 
   2   3  24     1805.14     1787.52    130.67 o 
   3   3  24       38.65       51.09     33.25 o 
   4   3  24        0.03       74.55     47.25 o 
   5   3  24        2.49        0.00     40.45 o 
   6   3  24      207.15      220.01     63.26 o 
   7   3  24      102.37       76.72     43.60 o 
   8   3  24       44.49       12.25     43.50 o 
   9   3  24        1.03       37.11     57.55 o 
  10   3  24       90.18       93.96     78.70 o 
  11   3  24       68.04       31.93    112.15 o 
  12   3  24        0.77       50.67     66.35 o 
  13   3  24       14.08       89.51     64.56 o 
   0   4  24      199.53      182.50     45.78 o 
   1   4  24        6.90        0.00     64.61 o 
   2   4  24       31.79       54.76     48.21 o 
   3   4  24        2.64       44.14     44.61 o 
   4   4  24      495.77      445.64     77.64 o 
   5   4  24      146.93      183.95     45.29 o 
   6   4  24       23.06       53.42     44.80 o 
   7   4  24        0.15       70.20     48.04 o 
   8   4  24      258.00      223.20     56.13 o 
   9   4  24      188.48      255.84     70.96 o 
  10   4  24       46.42      143.11     59.00 o 
  11   4  24        0.08       22.71     61.04 o 
  12   4  24       55.45       75.63     54.83 o 
   1   5  24      169.17      176.42     52.28 o 
   2   5  24       65.44        0.00     48.40 o 
   3   5  24       10.76        0.00     40.88 o 
   4   5  24       57.14      136.50     66.61 o 
   5   5  24        1.29        2.49     50.04 o 
   6   5  24       44.62      103.03     53.83 o 
   7   5  24       30.20       14.86     38.71 o 
   8   5  24       11.11        0.00     51.46 o 
   9   5  24       11.50       27.07     60.14 o 
  10   5  24       17.96       22.88     55.23 o 
   0   6  24      153.51      265.38     91.33 o 
   1   6  24       10.60       63.17     65.61 o 
   2   6  24       80.83       87.76     70.05 o 
   3   6  24        4.25      101.36     72.02 o 
   4   6  24      415.68      419.27    108.91 o 
   5   6  24        0.52        0.00     61.24 o 
   6   6  24        0.60        0.00     73.80 o 
   7   6  24        0.97        0.00     58.03 o 
   8   6  24       83.70      155.98     82.09 o 
   9   6  24       25.59       53.13     55.24 o 
   1   7  24      139.54      197.83     91.32 o 
   2   7  24      133.35      151.80     79.79 o 
   3   7  24       14.54      120.03     72.87 o 
   4   7  24        0.00       58.20     76.48 o 
   5   7  24       22.52      156.23     86.21 o 
   6   7  24      295.75      361.63    111.14 o 
   1   1  25      429.61      569.28     73.85 o 
   2   1  25       54.22       90.04     49.37 o 
   3   1  25      231.30      219.94     54.35 o 
   4   1  25      474.14      458.63     80.82 o 
   5   1  25     2468.27     2390.09    187.44 o 
   6   1  25        1.28        0.00     58.84 o 
   7   1  25       66.13       27.45     42.90 o 
   8   1  25      267.10      219.03     63.83 o 
   9   1  25       78.88       54.68     58.10 o 
  10   1  25      250.52      232.96     79.07 o 
  11   1  25       41.40      144.84     73.45 o 
  12   1  25        7.64        0.00    104.33 o 
  13   1  25        2.47      107.55    105.57 o 
   0   2  25      638.92      924.71    137.86 o 
   1   2  25        0.09        0.00     32.35 o 
   2   2  25        0.38        0.00     34.10 o 
   3   2  25        1.03        0.00     50.58 o 
   4   2  25       10.11        0.00     34.69 o 
   5   2  25      423.23      472.33     71.67 o 
   6   2  25       39.42       82.04     47.33 o 
   7   2  25     1075.27     1108.06    121.51 o 
   8   2  25        3.86        7.86     49.47 o 
   9   2  25       31.78        8.12     53.98 o 
  10   2  25       60.19      105.48     59.71 o 
  11   2  25      266.75      352.41     89.43 o 
  12   2  25        3.21        5.66     81.07 o 
   1   3  25       16.91       45.35     50.41 o 
   2   3  25      172.01      200.28     43.47 o 
   3   3  25        0.01       84.43     46.29 o 
   4   3  25       37.91       43.32     49.77 o 
   5   3  25       12.00        0.00     59.87 o 
   6   3  25       72.10      103.98     51.08 o 
   7   3  25       13.11       31.85     43.57 o 
   8   3  25        8.61        0.00     46.87 o 
   9   3  25       15.30       69.27     52.20 o 
  10   3  25       25.24       30.55     50.46 o 
  11   3  25      189.37      236.19     80.57 o 
  12   3  25        1.76        0.00     60.53 o 
   0   4  25      196.97      133.66     82.79 o 
   1   4  25      387.47      361.98     66.50 o 
   2   4  25        7.07       16.38     49.75 o 
   3   4  25      771.50      826.38    105.48 o 
   4   4  25      103.08      160.81     47.98 o 
   5   4  25        1.12        0.00     39.06 o 
   6   4  25       54.00       60.56     54.67 o 
   7   4  25       88.71      130.19     43.73 o 
   8   4  25       15.17        0.00     49.30 o 
   9   4  25       25.13        0.00     58.08 o 
  10   4  25       20.02        0.00     61.15 o 
  11   4  25       41.81       99.79     73.51 o 
   1   5  25        0.58        0.00     68.91 o 
   2   5  25      164.79      179.83     51.62 o 
   3   5  25      113.09      110.69     62.46 o 
   4   5  25      198.93      127.76     59.50 o 
   5   5  25       52.48       79.88     51.39 o 
   6   5  25       10.39        3.69     61.02 o 
   7   5  25      218.10      157.58     56.74 o 
   8   5  25       44.03       48.35     59.39 o 
   9   5  25      226.51      177.53     52.40 o 
   0   6  25       70.67        0.00     92.59 o 
   1   6  25      132.12      150.77     84.28 o 
   2   6  25        5.91        0.00     70.05 o 
   3   6  25       83.12      109.66     88.52 o 
   4   6  25       48.60        0.00    127.97 o 
   5   6  25       12.28        0.00     77.70 o 
   6   6  25       29.42        0.00     66.30 o 
   7   6  25        2.87       52.67     68.25 o 
   1   7  25       42.92       25.63     58.53 o 
   2   7  25      144.25       89.51    125.01 o 
   3   7  25       13.22        0.00     66.58 o 
   4   7  25        2.70        0.00     59.27 o 
   0   0  26      833.34     1209.62    225.22 o 
   1   0  26       18.68       13.95     55.94 o 
   2   0  26      240.07      371.12     88.50 o 
   3   0  26        8.20       27.68     69.92 o 
   4   0  26      395.20      378.34    102.54 o 
   5   0  26        0.10       16.77    178.58 o 
   6   0  26        2.17        0.00     61.22 o 
   7   0  26      261.91      161.12     65.73 o 
   8   0  26        2.65       56.58     94.15 o 
   9   0  26      543.93      732.24    163.46 o 
  10   0  26      353.60      308.86    112.11 o 
  11   0  26       81.50      104.11    105.16 o 
  12   0  26       28.98        5.20     89.79 o 
   1   1  26      197.94      200.75     52.88 o 
   2   1  26      140.21       62.69     65.66 o 
   3   1  26      871.93      871.67     95.25 o 
   4   1  26       32.14        5.58     59.35 o 
   5   1  26      679.34      756.16    107.60 o 
   6   1  26        1.51        0.00     60.55 o 
   7   1  26       80.06       96.47     51.33 o 
   8   1  26      211.84      133.33     62.67 o 
   9   1  26      305.34      275.20    125.56 o 
  10   1  26       55.65       11.26     58.47 o 
  11   1  26      219.33      212.64     67.85 o 
  12   1  26       55.28      120.36     79.03 o 
   0   2  26      442.98      490.90    104.08 o 
   1   2  26        6.29       32.34     41.78 o 
   2   2  26        6.15        0.00     37.99 o 
   3   2  26        1.55      104.42     50.82 o 
   4   2  26      662.42      695.20     95.64 o 
   5   2  26      131.73      231.62     63.24 o 
   6   2  26      132.57      106.92     55.35 o 
   7   2  26       15.83        0.00     48.99 o 
   8   2  26       48.92        0.00     42.69 o 
   9   2  26      201.77      210.43     69.11 o 
  10   2  26       16.86      225.65     64.33 o 
  11   2  26       24.59       28.69     70.47 o 
  12   2  26      109.75       60.99     70.79 o 
   1   3  26      733.50     1024.80     99.65 o 
   2   3  26      128.66       73.24     39.84 o 
   3   3  26       33.35        0.59     45.38 o 
   4   3  26        5.63        0.00     53.75 o 
   5   3  26      326.08      387.17     69.79 o 
   6   3  26       36.64       33.23     54.97 o 
   7   3  26        2.64        0.00     39.90 o 
   8   3  26       10.67        0.00     46.68 o 
   9   3  26      210.91      126.80     67.13 o 
  10   3  26        3.23       28.71    109.35 o 
  11   3  26        0.07      129.63     51.65 o 
   0   4  26        0.18        0.00     50.26 o 
   1   4  26      478.30      442.56     72.67 o 
   2   4  26      200.59      236.21     58.48 o 
   3   4  26     1232.19     1395.74    134.42 o 
   4   4  26        0.24        6.08     62.31 o 
   5   4  26       59.65       61.42     41.13 o 
   6   4  26      238.01      210.88     65.61 o 
   7   4  26      101.72      156.00     57.82 o 
   8   4  26       27.68        0.00     49.07 o 
   9   4  26        1.74        0.00     54.29 o 
  10   4  26       31.81      123.05     59.81 o 
   1   5  26       13.72       73.32     62.37 o 
   2   5  26        0.08       50.39     60.84 o 
   3   5  26        1.27       61.97     77.83 o 
   4   5  26       10.68       15.35     95.64 o 
   5   5  26        2.21       41.07     60.62 o 
   6   5  26        3.99       38.70     65.87 o 
   7   5  26        0.05        0.00     63.44 o 
   8   5  26       35.07        0.00     64.07 o 
   0   6  26      164.00      137.98     99.27 o 
   1   6  26      227.02      203.27    108.87 o 
   2   6  26       28.34       43.96    104.10 o 
   3   6  26      374.07      555.22    120.98 o 
   4   6  26        1.89       69.18     70.39 o 
   5   6  26       17.32       85.72     86.55 o 
   6   6  26       13.28        0.00     53.63 o 
   1   7  26       62.55      135.29     60.10 o 
   1   1  27       90.45      175.93     55.78 o 
   2   1  27       87.96      188.27     55.91 o 
   3   1  27      168.55      219.24     54.61 o 
   4   1  27       37.29       12.01     56.96 o 
   5   1  27      112.56       67.32     57.09 o 
   6   1  27        1.01       80.49     45.92 o 
   7   1  27      114.39       95.92     52.97 o 
   8   1  27      197.28       80.45     60.50 o 
   9   1  27       10.51        0.00     62.18 o 
  10   1  27      302.50      198.63     65.71 o 
  11   1  27       90.84       58.21     56.20 o 
   0   2  27      659.26      824.30    132.64 o 
   1   2  27      189.93      265.92     54.68 o 
   2   2  27      339.76      305.27     61.01 o 
   3   2  27        7.56        0.00     77.48 o 
   4   2  27      152.85      177.38     61.52 o 
   5   2  27       54.67       54.93     67.96 o 
   6   2  27       14.96        0.00     43.97 o 
   7   2  27       10.69        0.00     51.20 o 
   8   2  27      128.37        0.08     40.97 o 
   9   2  27        4.43       27.51     54.06 o 
  10   2  27       13.90        8.74     84.26 o 
  11   2  27       26.07       22.28     69.47 o 
   1   3  27      167.09      166.43     51.07 o 
   2   3  27      813.32      756.11     92.78 o 
   3   3  27      225.94      389.21     78.69 o 
   4   3  27      235.18      337.29     74.10 o 
   5   3  27      190.00      174.73     58.51 o 
   6   3  27       10.15      119.72     45.55 o 
   7   3  27        0.44        0.00     42.61 o 
   8   3  27      100.67      113.26     68.73 o 
   9   3  27       40.38       95.80     99.65 o 
  10   3  27       54.73       25.52     72.07 o 
   0   4  27       88.20       36.87     63.58 o 
   1   4  27      172.58      104.20     69.01 o 
   2   4  27      106.28      166.92     51.38 o 
   3   4  27       78.08      158.07     53.66 o 
   4   4  27       10.19        0.00     53.79 o 
   5   4  27       26.28       41.91     66.39 o 
   6   4  27       17.80       62.43     56.44 o 
   7   4  27       35.46      176.58     58.06 o 
   8   4  27      121.23      203.24     62.01 o 
   9   4  27        0.30      126.59     69.12 o 
   1   5  27      369.20      373.09     90.45 o 
   2   5  27      467.14      719.93    126.46 o 
   3   5  27        2.08       91.00     98.59 o 
   4   5  27      427.34      399.58    132.56 o 
   5   5  27      105.66       85.00     64.63 o 
   6   5  27       27.43       44.72     39.86 o 
   7   5  27        3.34       43.34     63.37 o 
   0   6  27        3.98      159.19     89.04 o 
   1   6  27        4.05        0.00    113.36 o 
   2   6  27        0.28       70.21     70.93 o 
   3   6  27       11.34        0.00     68.84 o 
   4   6  27       27.30      170.95     87.35 o 
   0   0  28       25.67       17.48     98.95 o 
   1   0  28      180.26      203.33     82.85 o 
   2   0  28       22.32        0.00     96.87 o 
   3   0  28      414.81      484.68    100.29 o 
   4   0  28       16.44      129.20     73.16 o 
   5   0  28      154.21      169.08     82.31 o 
   6   0  28      250.68      195.43    100.98 o 
   7   0  28      215.87      427.23    111.00 o 
   8   0  28      555.14      420.27    127.73 o 
   9   0  28      284.39      404.67    129.51 o 
  10   0  28       21.09        0.00     96.74 o 
   1   1  28        8.03       30.22     78.46 o 
   2   1  28      336.07      370.46     56.68 o 
   3   1  28       39.06       44.99     47.99 o 
   4   1  28        1.17       34.39     94.20 o 
   5   1  28        1.77       42.58     54.50 o 
   6   1  28      347.87      325.74     79.37 o 
   7   1  28      156.83      159.68     71.54 o 
   8   1  28        7.43       31.37     48.24 o 
   9   1  28      175.75       11.86     75.60 o 
  10   1  28       32.75       64.43     57.21 o 
   0   2  28        3.45        0.00     73.77 o 
   1   2  28       36.35       95.43     39.45 o 
   2   2  28        4.87       89.69     46.26 o 
   3   2  28        5.03        0.00     49.20 o 
   4   2  28       69.19        0.30     85.91 o 
   5   2  28       10.14       13.75     47.22 o 
   6   2  28       32.08       19.64     61.59 o 
   7   2  28       20.87      115.06     59.70 o 
   8   2  28        0.38        0.00     68.37 o 
   9   2  28       31.63        0.00     52.74 o 
  10   2  28       81.00       62.69     66.99 o 
   1   3  28      132.60      253.84     56.46 o 
   2   3  28      154.24      186.05     67.42 o 
   3   3  28       39.58       14.27     53.67 o 
   4   3  28       56.21       31.78     61.44 o 
   5   3  28        9.70       63.35     45.81 o 
   6   3  28      302.18      380.78     72.98 o 
   7   3  28        1.75       21.90     70.17 o 
   8   3  28      124.36      206.76     57.70 o 
   9   3  28        2.00        0.00     64.19 o 
   0   4  28      265.61      254.39     88.71 o 
   1   4  28      108.74      111.71     55.07 o 
   2   4  28        7.13       55.02     49.58 o 
   3   4  28      295.04      295.09     83.98 o 
   4   4  28      411.67      546.73     99.32 o 
   5   4  28       73.83        9.24     59.24 o 
   6   4  28       30.06       51.79     79.93 o 
   7   4  28        2.98        0.00     64.46 o 
   8   4  28      184.56      369.99     71.20 o 
   1   5  28       52.25        0.00     62.20 o 
   2   5  28        0.85        0.00     66.89 o 
   3   5  28       23.03      212.74     92.36 o 
   4   5  28       11.03       34.47     80.96 o 
   5   5  28        0.76        0.00     84.23 o 
   6   5  28        1.41       79.54     78.42 o 
   0   6  28      525.41      751.88    190.20 o 
   1   6  28       24.54       54.93     90.18 o 
   1   1  29        2.22       11.97     37.26 o 
   2   1  29     1077.39     1222.84    117.51 o 
   3   1  29       20.62        0.00     51.21 o 
   4   1  29      252.10      204.45     73.34 o 
   5   1  29        5.33      117.69    100.44 o 
   6   1  29       42.93       11.99     98.43 o 
   7   1  29       88.00      149.82    126.47 o 
   8   1  29       62.42      105.23     52.81 o 
   9   1  29       33.18       30.51     61.79 o 
   0   2  29        0.40        0.00     66.85 o 
   1   2  29      196.05      163.25     89.18 o 
   2   2  29       41.56       72.02     56.25 o 
   3   2  29       40.40       78.28     71.31 o 
   4   2  29      270.88      269.00     68.30 o 
   5   2  29      214.44      246.27     68.79 o 
   6   2  29       18.05       55.82     80.75 o 
   7   2  29      161.24      141.36     56.12 o 
   8   2  29       60.65       51.62     88.45 o 
   9   2  29        1.82       46.98     79.09 o 
   1   3  29       24.91       21.16     56.40 o 
   2   3  29       93.06       70.36     55.11 o 
   3   3  29        8.20        0.00     78.46 o 
   4   3  29      173.00      297.73     71.99 o 
   5   3  29        3.36        0.00     55.55 o 
   6   3  29       10.38       53.18     65.55 o 
   7   3  29       72.91       27.98     50.64 o 
   8   3  29       12.08        0.00     68.86 o 
   0   4  29      551.59      674.80    126.33 o 
   1   4  29       38.33       82.49     43.42 o 
   2   4  29        0.00       53.07     54.25 o 
   3   4  29       22.66       51.01    104.06 o 
   4   4  29      172.13      177.40     68.79 o 
   5   4  29       20.30       78.06     58.79 o 
   6   4  29        0.81        6.49     75.18 o 
   1   5  29       57.64        0.00     71.60 o 
   2   5  29      205.39      155.38     72.88 o 
   3   5  29       48.03       60.81     70.50 o 
   0   0  30      190.59      470.09    233.40 o 
   1   0  30      225.03      231.17     89.73 o 
   2   0  30        1.65       58.54     74.64 o 
   3   0  30      985.69     1282.73    185.46 o 
   4   0  30        0.17        0.00    110.30 o 
   5   0  30       35.69       65.65     72.70 o 
   6   0  30       57.73      172.23    101.30 o 
   7   0  30       78.86       54.71     77.07 o 
   8   0  30       13.63       81.82     94.50 o 
   1   1  30      104.64       87.38     40.08 o 
   2   1  30       89.29      109.91     49.39 o 
   3   1  30        1.53        0.00     54.03 o 
   4   1  30        0.23        0.00     55.99 o 
   5   1  30        0.02       54.33    116.32 o 
   6   1  30        4.03       13.57     70.17 o 
   7   1  30      139.80      145.10     77.44 o 
   8   1  30        8.18        0.00     86.66 o 
   0   2  30        5.21        0.00     61.17 o 
   1   2  30       20.55        4.30     44.28 o 
   2   2  30       62.34       36.31     60.47 o 
   3   2  30       44.16      111.27     48.06 o 
   4   2  30       76.50       86.68     65.46 o 
   5   2  30       11.19       64.91     57.51 o 
   6   2  30        0.88       37.73     61.08 o 
   7   2  30       12.71        0.00     57.49 o 
   1   3  30      211.34      166.83     45.43 o 
   2   3  30      161.57      101.56     67.16 o 
   3   3  30        5.16       47.56     49.57 o 
   4   3  30       68.72        0.00     73.04 o 
   5   3  30       67.97      168.30     70.54 o 
   6   3  30       19.32        0.00     55.18 o 
   0   4  30       10.99        0.00     91.53 o 
   1   4  30      145.71       86.32     85.86 o 
   2   4  30       15.37        0.00     78.84 o 
   3   4  30      241.48      285.88     96.39 o 
   4   4  30        0.62       69.15     78.48 o 
   1   1  31      334.95      435.52     76.20 o 
   2   1  31       22.79        0.00     75.31 o 
   3   1  31        0.24       20.54     48.80 o 
   4   1  31       29.43        0.00     49.77 o 
   5   1  31       32.90        4.57     98.55 o 
   6   1  31        2.33        0.00     85.38 o 
   0   2  31       31.26      161.30     80.28 o 
   1   2  31       92.92      162.43     53.96 o 
   2   2  31        6.05        0.00     50.10 o 
   3   2  31       32.71       66.13     59.11 o 
   4   2  31      200.92      203.63    105.71 o 
   5   2  31      180.31      223.99     80.21 o 
   6   2  31       31.68       77.97     54.95 o 
   1   3  31       73.94       69.24     56.90 o 
   2   3  31        0.05        0.00     40.91 o 
   3   3  31       40.57       33.14     79.13 o 
   4   3  31        7.52        0.00     65.74 o 
   0   0  32       10.82        0.00     89.49 o 
   1   0  32       12.13       15.11     57.60 o 
   2   0  32      124.82       85.45     88.96 o 
   3   0  32       37.68       78.24     69.14 o 
   4   0  32      589.66      814.46    183.23 o 
   5   0  32        3.52        0.00    185.79 o 
   1   1  32       22.13        0.00     56.08 o 
   2   1  32        0.94        0.00     58.13 o 
   3   1  32       22.54        0.00     54.47 o 
   4   1  32       15.80        0.00     55.36 o 
   0   2  32       41.45       94.58     65.38 o 
   1   2  32       13.68        0.00     61.03 o 
   2   2  32       16.84        0.00     60.46 o 
   3   2  32        0.48      118.69     66.61 o 
                                                 
